# Supplementary material for: Glucose deprivation elicits phenotypic plasticity via ZEB1-mediated expression of NNMT
Source: Oncotarget. 2017 Feb 17;8(16):26200–20. doi: 10.18632/oncotarget.15429 (PMC5432250; doi:10.18632/oncotarget.15429)
Supplement: Supplementary file 2 [file oncotarget-08-26200-s002.xlsx]

## Sheet: Differentially expressed genes
Supplementary Table 1. List of significantly altered genes in OVCAR3 Gluc-2 and Gluc-3 compared to control cells. The fold change (FC) represents the mean of fold change of FPKM values determined by RNA sequencing (P<0.05, q<0.2).
UPREGULATED			DOWNREGULATED
GENE	FC		GENE	FC
NNMT	145.91		C7orf28B	-2.04
SPARC	99.2		KANK1	-2.065
VIM	41.91		CD47	-2.075
MMP2	34.375		GGCT	-2.075
TAGLN	29.615		FRAT2	-2.085
RP11-124N14.3	24.615		PARP9	-2.085
PNMA2	24.065		PPCS	-2.095
AC007001.4	23.7		C15orf39	-2.105
STON1-GTF2A1L	21.95		EDC3	-2.105
EPHB1	20.13		CDH18	-2.12
GSTA1	17.485		PTGR2	-2.125
COLEC12	17.25		SLC34A2	-2.14
LOXL2	17.035		USP53	-2.14
GAGE12I	16.81		CYB561	-2.17
PMP22	15.445		AC010724.1	-2.175
VSTM1	14.49		MGAT3	-2.175
PTX3	14.25		RPS17	-2.175
GRK4	13.825		VEGFB	-2.175
GAGE2C	13.66		PDLIM1	-2.18
GAGE12G	13.445		TCF4	-2.215
C8orf4	13.17		DENND4C	-2.24
DPYSL2	13.11		TNFAIP2	-2.25
GAGE12F	11.79		HECTD1	-2.265
C12orf39	11.365		IREB2	-2.28
CYSLTR1	10.615		TLCD1	-2.28
GAGE2D	10.58		NFIB	-2.29
C11orf9	10.265		LNX1	-2.295
IL7R	10.205		MPI	-2.305
RP11-449P1.1	9.795		TC2N	-2.32
GAGE2E	9.76		RAB20	-2.33
HOXC13	9.655		IFT74	-2.335
GAGE12H	9.655		VAV1	-2.34
GAGE12E	9.595		MYLIP	-2.345
LEPRE1	9.575		CCDC6	-2.35
PI15	9.55		NQO1	-2.35
LPAR1	9.545		RALA	-2.37
GAGE12C	9.48		UBL7	-2.37
STX2	8.91		NTHL1	-2.375
CYTL1	8.755		ADAM10	-2.385
ARHGAP28	8.65		ATF4	-2.385
GAGE2A	8.585		CDH6	-2.395
GFRA1	8.47		INTS3	-2.4
SLCO1A2	8.465		C19orf51	-2.41
IL32	8.36		C9orf23	-2.415
GAGE2B	8.31		TACC2	-2.415
BGN	8.1		CILP	-2.44
GAGE12D	7.89		RAB6B	-2.445
PI3	7.875		RP11-939C17.2	-2.45
MSR1	7.695		ATF4P3	-2.465
CD40	7.495		HIST2H2BE	-2.475
FBLN5	7.49		CACNG4	-2.475
SLC26A10	7.045		KCTD18	-2.48
MAMDC2	7.025		AC090984.1	-2.51
RELN	6.86		WDR34	-2.53
CD34	6.85		CTD-2341D24.1	-2.535
FHOD3	6.77		S100A6	-2.545
ST3GAL5	6.65		GPR56	-2.55
B4GALNT1	6.365		C14orf79	-2.56
JAM2	6.31		CACNA2D3	-2.56
ICAM1	6.2		PPM1H	-2.56
ACTA2	6.155		CRABP2	-2.57
DLGAP3	6.035		HMGCS1	-2.575
SLC2A1	6.03		CTBP2	-2.585
CD99L2	5.92		RP11-119D9.2	-2.585
AKT3	5.785		JUP	-2.595
MFAP5	5.785		ZFYVE19	-2.595
KCNB2	5.64		SLC44A1	-2.605
PODXL	5.61		UBAP1	-2.605
PCDHGB7	5.465		RP11-518D3.3	-2.61
HOXC9	5.45		EPHX1	-2.615
TNFAIP3	5.435		RAC3	-2.655
PTPRM	5.375		B3GALNT1	-2.66
CD44	5.365		HMGA1	-2.67
ANTXR2	5.345		KCNK6	-2.67
DPYSL5	5.27		SDC1	-2.67
TMEM178	5.165		NEK9	-2.675
TNF	5.16		SEMA4B	-2.69
MAP1B	5.125		TRAPPC6B	-2.69
TIE1	5.02		42066	-2.705
TSPAN18	4.955		LRTOMT	-2.715
TNFRSF9	4.905		DNAL4	-2.735
NAAA	4.905		HOOK2	-2.735
COL6A1	4.865		C19orf33	-2.74
ARMC4	4.835		SH2D3A	-2.74
IGFBPL1	4.825		AMOT	-2.76
GAB2	4.75		FGF12	-2.76
ADAMTS5	4.715		AC079742.4	-2.77
PCDHGC3	4.67		DBNDD2	-2.77
PTRF	4.65		SYT7	-2.775
CRNDE	4.605		PBX1	-2.795
NELL2	4.595		C18orf25	-2.805
CHST3	4.56		LGALS9	-2.82
PLCB4	4.545		NOG	-2.835
GLIPR1	4.515		CLIC5	-2.84
RCAN2	4.51		SLC9A3R1	-2.84
CTHRC1	4.465		AC127496.3	-2.845
IL4R	4.45		ZFP36	-2.855
LTBP4	4.425		MFSD11	-2.89
MCAM	4.4		PCDH7	-2.895
EPHA3	4.35		STEAP1	-2.9
SYDE1	4.305		PPP1R14A	-2.92
SPOCK1	4.295		PHACTR2	-2.945
TSPAN11	4.255		GBP5	-2.955
CAV2	4.23		HES1	-2.965
CTGF	4.205		HIST1H1C	-2.97
SAMD4A	4.14		ZDHHC6	-2.99
UNC5B	4.1		ARHGEF16	-3.005
FLG	4.075		SLC44A2	-3.01
SLC7A2	4.075		RP11-111M22.3	-3.02
BAMBI	4.07		HSBP1L1	-3.03
FSCN1	4.03		ASL	-3.06
RP4-639F20.1	3.945		TMCC2	-3.075
FAM101B	3.935		SH3YL1	-3.11
HOXC5	3.93		NFKBIL1	-3.11
EMID2	3.92		GNE	-3.115
SCN1B	3.915		KCTD1	-3.12
ROR1	3.88		TFAP2C	-3.13
NID1	3.855		EPS8L2	-3.135
PTGS1	3.825		TMC6	-3.15
SLC12A4	3.78		PIGV	-3.16
IRF8	3.765		PIP5KL1	-3.16
AC115617.2	3.735		RASL10B	-3.16
C16orf45	3.7		PART1	-3.165
SEMA3B	3.68		ZNF467	-3.185
FHL2	3.675		H1F0	-3.205
SORBS1	3.675		TRIM16L	-3.205
C14orf37	3.665		TNNT1	-3.275
TGM2	3.645		SERPINA1	-3.295
CLSTN2	3.63		SLC37A1	-3.305
ITGA3	3.63		OCLN	-3.305
GPC4	3.565		C11orf52	-3.315
PLCG2	3.565		DOCK8	-3.325
LCP1	3.53		ZBTB7B	-3.325
DUSP4	3.485		GUCY1B3	-3.33
MT-CO1	3.485		AC093642.5	-3.345
LRP12	3.445		CD74	-3.36
KRT6A	3.43		PWWP2B	-3.38
MALT1	3.405		PEX6	-3.385
GSTM3	3.4		ARHGEF19	-3.42
TLL2	3.395		LLGL2	-3.42
CDKN2C	3.385		SERINC2	-3.445
MT-ND5	3.385		CDC42BPG	-3.46
CKAP4	3.38		ESRP2	-3.465
DZIP1L	3.38		FAM63B	-3.48
FHL1	3.375		HIST1H2BC	-3.5
MAGED4B	3.305		HIST2H4A	-3.51
FAM55C	3.29		STK17B	-3.515
MYL9	3.285		MYO5B	-3.515
TLN2	3.28		TRIM16	-3.535
LY6E	3.27		HIST2H4B	-3.6
GJA1	3.265		ABLIM1	-3.625
ARHGEF40	3.265		RP3-497J21.1	-3.64
EFNB1	3.245		DLX3	-3.64
SH2B3	3.245		ARMC7	-3.665
PPP4R4	3.24		GLDC	-3.665
COL4A2	3.23		ARRDC1	-3.67
EEF1A2	3.225		HOMER2	-3.67
HLA-B	3.215		MTUS1	-3.695
ALDH2	3.175		MTL5	-3.715
RELB	3.175		ABCA3	-3.725
CLDN1	3.145		BTBD6	-3.76
PPARGC1A	3.14		CPM	-3.775
PIPOX	3.135		IL18	-3.795
JPH2	3.115		MEOX1	-3.8
EFHC1	3.105		CXCL16	-3.805
ANKRD1	3.095		CRYAB	-3.82
TMSB15A	3.085		TPK1	-3.825
SEPW1	3.08		C17orf90	-3.835
SHISA9	3.08		C17orf95	-3.84
HEG1	3.045		GRHL1	-3.885
NRG1	3.035		TLE2	-3.895
TNC	3.035		CHAC1	-3.935
HHEX	3.025		STON1	-3.945
COL4A1	3.01		RAB11FIP4	-3.955
FXYD6	3		CDKN1C	-3.96
PPAP2B	2.975		HOXA2	-3.96
RRAS	2.955		ANKRD34B	-3.975
SGK1	2.91		C3	-3.975
RP11-110I1.6	2.865		ST6GALNAC2	-3.985
LIMS3	2.855		TNFRSF10D	-4.015
PREX1	2.815		TRAF3IP2	-4.025
LFNG	2.795		RP11-429J17.6	-4.075
S1PR1	2.79		CCDC3	-4.1
ALCAM	2.78		H2BFS	-4.1
RP11-1212A22.1	2.78		KLK6	-4.105
AP002478.2	2.77		TGFA	-4.135
TGFBR1	2.765		PTPN6	-4.165
OAF	2.755		HIST2H2AA4	-4.17
RWDD2A	2.755		S100A1	-4.195
TGFB1I1	2.755		STC2	-4.205
EDN1	2.735		SPINT2	-4.225
TSPAN9	2.695		TRIP6	-4.23
RECK	2.685		TFCP2	-4.315
ATP5JP1	2.68		TOX	-4.33
ZYX	2.67		LAMA3	-4.35
SYNGR1	2.625		MBP	-4.37
BMP1	2.62		LRBA	-4.385
TRAM2	2.62		AUTS2	-4.415
AC004801.1	2.615		NPR1	-4.415
FOXC1	2.61		SLPI	-4.425
APLP1	2.605		LRP2	-4.45
WFS1	2.605		INHBB	-4.475
LIMS1	2.595		EGR1	-4.515
LAMC1	2.585		SLCO3A1	-4.525
RAPGEF3	2.585		CTD-2048F20.1	-4.54
SLC2A6	2.53		NCRNA00284	-4.54
MSRB3	2.525		AIFM2	-4.585
CRTAP	2.51		STARD10	-4.635
FRMD6	2.505		MPZL2	-4.66
TUBB2A	2.5		LTBR	-4.67
ACAA2	2.49		THNSL2	-4.705
NFE2L3	2.48		MAPK13	-4.715
AP000350.6	2.475		FAM174B	-4.735
ADRM1	2.47		BMF	-4.76
ERCC2	2.465		DSC2	-4.79
J01415.4	2.45		GRAMD2	-4.81
EGLN1	2.44		CIB2	-4.83
PRPS1	2.415		CD82	-4.87
TUBB2B	2.41		NUPR1	-4.875
MT-CO2	2.39		MYCL1	-4.9
ID4	2.38		KRT18P12	-4.945
AC138969.4	2.37		PRRG4	-4.945
ADAMTS1	2.37		FAAH2	-4.95
CLIP3	2.34		BTC	-4.96
IKBIP	2.33		KRT8P10	-5.015
NOSIP	2.33		MAP7	-5.025
AFAP1L2	2.28		CAPS	-5.065
C17orf57	2.27		IQCD	-5.075
FTL	2.26		HOXA4	-5.16
CD320	2.245		RNF180	-5.205
ACAT2	2.18		LRRN2	-5.22
RP11-770J1.5	2.16		MYH14	-5.225
RP11-281P11.1	2.155		NPAS3	-5.255
NLGN2	2.155		MICALCL	-5.26
BCAR3	2.15		TMTC1	-5.26
PPP4R1L	2.13		CDR2L	-5.27
NUCB1	2.1		VWA1	-5.29
FGFR4	2.09		RP11-252C19.2	-5.34
GLT25D1	2.09		MAP7D2	-5.35
CYBRD1	2.085		TRPM2	-5.35
AKAP2	2.07		AC144568.4	-5.425
G6PD	2.06		CCDC64B	-5.53
SNTA1	2.025		GPR87	-5.53
			C10orf81	-5.54
			GPNMB	-5.58
			C1orf210	-5.665
			PTN	-5.69
			NOTCH3	-5.725
			MALL	-5.74
			SLFN13	-5.75
			SCD5	-5.765
			KRT18	-5.87
			RP11-445F12.1	-5.88
			KRT8	-5.885
			ATP8B1	-5.89
			LMO2	-5.92
			SOSTDC1	-5.965
			MAP1LC3A	-5.97
			ELF3	-5.99
			AL035661.1	-6.05
			MAL	-6.05
			FST	-6.055
			AC021593.1	-6.09
			C6orf132	-6.17
			RP11-103H7.5	-6.17
			KRT18P17	-6.26
			LAD1	-6.325
			ATP2C2	-6.51
			EPCAM	-6.67
			FAM176A	-6.675
			AP1M2	-6.715
			EVPL	-6.745
			IGSF9	-6.87
			B3GNT3	-6.875
			FAM84B	-6.89
			MGST1	-6.93
			CD70	-6.955
			LMO3	-7.075
			PRR15	-7.08
			IRF6	-7.095
			THSD4	-7.18
			MUC7	-7.22
			TM4SF1	-7.235
			KLK7	-7.26
			GRB7	-7.28
			IGF1	-7.45
			CDS1	-7.47
			CHRM3	-7.47
			ESPN	-7.56
			C19orf21	-7.665
			PROM1	-7.8
			PRSS2	-7.81
			TMEM100	-7.845
			RP11-433O3.1	-7.86
			ADAP1	-7.865
			CBLC	-7.92
			CGN	-8.005
			RBM47	-8.065
			EYA2	-8.09
			C1orf172	-8.33
			CP	-8.33
			EPS8L1	-8.41
			CDCP1	-8.45
			CAPG	-8.58
			PHYHIPL	-8.76
			TSHR	-8.86
			P2RY2	-8.935
			AC018728.1	-8.96
			RHOV	-8.975
			CELSR1	-9.11
			ST6GALNAC5	-9.12
			PPL	-9.16
			TJP3	-9.185
			C6orf145	-9.2
			LEMD1	-9.38
			GYLTL1B	-9.615
			RP11-317J10.2	-9.745
			CCL28	-9.77
			OXTR	-9.81
			AC005083.1	-9.94
			TMEM125	-9.95
			RP11-48O20.4	-10.37
			FGFBP1	-10.38
			BSPRY	-10.61
			EFEMP1	-10.97
			SPINT1	-11.55
			TMEM30B	-11.57
			CRB3	-11.625
			LGALS3	-11.625
			TRBV5-4	-11.675
			CTSZ	-12.025
			RIPK4	-12.445
			SNCG	-12.46
			AP001615.9	-12.62
			CLDN6	-12.795
			CDH3	-12.925
			EHF	-13.805
			U66061.38	-13.88
			TMC4	-14.615
			ST6GALNAC1	-15.11
			RBP1	-15.225
			ST14	-15.27
			ERBB3	-16.7
			SCNN1A	-16.765
			KRT19	-16.935
			KRT4	-16.955
			TMCC3	-17.25
			XIST	-17.375
			PLEKHG6	-17.485
			MUC20	-17.615
			SCEL	-18.06
			ESRP1	-18.455
			VTCN1	-18.94
			ARHGDIB	-18.985
			UPK3BL	-19.365
			CDH1	-20.67
			TSTD1	-21.555
			EPGN	-21.63
			ERP27	-22.61
			TMPRSS4	-25.02
			CLDN3	-25.595
			TMPRSS15	-28.47
			PKP3	-28.49
			PRSS8	-30.44
			CLDN7	-31.48
			RAB25	-37.14
			GALNT3	-40.02
			TACSTD2	-42.165
			CLDN4	-62.835
			AP000358.3	-72

## Sheet: Gluc2
Feature ID	gene_short_name	Fold change	P-value	q-value (FDR)	OVCAR3-Gluc2 rep1	OVCAR3-Gluc2 rep2	OVCAR3 control rep1	OVCAR3 control rep2
ENSG00000166741.3	NNMT	147.73	0.00224	0.12	282.85	257.47	1.1	2.56
ENSG00000113140.6	SPARC	121.39	0.00166	0.11	433.63	399.94	3.56	3.31
ENSG00000149591.11	TAGLN	39.57	0.02	0.2	152.91	205.09	4.35	4.7
ENSG00000026025.8	VIM	37.23	0.00419	0.12	454.14	400.19	10.75	12.2
ENSG00000068781.14	STON1-GTF2A1L	31.6	0.000283	0.08	41.19	39.92	1.1	1.47
ENSG00000087245.6	MMP2	30.23	0.00322	0.12	31.56	35.23	1.11	1.1
ENSG00000138207.6	RBP4	25.86	0.00287	0.12	26.98	29.91	1.1	1.1
ENSG00000240694.3	PNMA2	24.26	2.44e-06	0.02	26.72	26.64	1.1	1.1
ENSG00000234961.1	RP11-124N14.3	22.52	0.00917	0.15	65.81	55.13	1.1	4.27
ENSG00000228598.1	AC007001.4	20.9	0.01	0.16	20.69	25.3	1.1	1.1
ENSG00000134013.9	LOXL2	18.63	0.000824	0.1	62.45	59.16	3.4	3.13
ENSG00000154928.12	EPHB1	18.59	0.00442	0.13	19.16	21.74	1.1	1.1
ENSG00000109099.8	PMP22	15.85	0.00328	0.12	16.5	18.38	1.1	1.1
ENSG00000125388.14	GRK4	15.76	0.00744	0.15	27.95	23.78	1.39	1.89
ENSG00000243955.1	GSTA1	14.72	3.24e-05	0.04	16.11	16.28	1.1	1.1
ENSG00000256923.1	RP11-449P1.1	14.24	0.000357	0.08	18.22	18.73	1.1	1.49
ENSG00000189068.5	VSTM1	14.09	0.000448	0.1	19.33	19.84	1.1	1.68
ENSG00000158270.9	COLEC12	13.32	0.000268	0.08	14.43	14.87	1.1	1.1
ENSG00000163661.3	PTX3	12.56	0.02	0.19	32.36	41.67	3.07	2.82
ENSG00000170891.6	CYTL1	12.15	0.02	0.2	15.3	11.43	1.1	1.1
ENSG00000173198.4	CYSLTR1	12.02	0.01	0.16	11.95	14.48	1.1	1.1
ENSG00000168685.10	IL7R	11.97	0.0011	0.1	27.4	28.4	1.65	3.02
ENSG00000092964.10	DPYSL2	11.61	0.000815	0.1	24.01	23.85	2.68	1.44
ENSG00000203867.5	RBM20	11.13	0.00878	0.15	14.96	12.61	1.1	1.38
ENSG00000134548.5	C12orf39	10.71	0.02	0.19	48.31	61.68	5.94	4.32
ENSG00000008517.11	IL32	10.6	0.00803	0.15	161.85	137.47	14.97	13.27
ENSG00000148516.14	ZEB1	10.18	0.000285	0.08	11.03	11.37	1.1	1.1
ENSG00000176907.3	C8orf4	10.15	0.00422	0.12	20.64	23.21	2.09	2.23
ENSG00000117385.10	LEPRE1	9.98	0.0091	0.15	91.31	108.52	10.75	9.28
ENSG00000123364.2	HOXC13	9.82	0.01	0.17	9.66	11.96	1.1	1.1
ENSG00000124920.9	C11orf9	9.71	0.00837	0.15	15.27	13.05	1.1	1.82
ENSG00000101017.8	CD40	9.53	0.000541	0.1	41.93	40.59	4.87	3.79
ENSG00000182492.8	BGN	9.08	0.00334	0.12	60.61	54.68	6.15	6.55
ENSG00000151892.9	GFRA1	9.02	0.00208	0.11	45.27	49.09	5.36	5.1
ENSG00000111450.9	STX2	8.77	0.00796	0.15	11.29	9.64	1.1	1.29
ENSG00000198121.7	LPAR1	8.56	0.000126	0.07	15.84	15.67	1.71	1.97
ENSG00000138131.3	LOXL4	8.49	3.3e-05	0.04	9.39	9.29	1.1	1.1
ENSG00000134775.8	FHOD3	8.11	0.000579	0.1	9.11	8.73	1.1	1.1
ENSG00000236249.3	GAGE2C	8.11	0.0022	0.12	23.57	21.74	2.97	2.62
ENSG00000088756.7	ARHGAP28	8.01	0.00181	0.11	19.88	21.12	2.11	3.01
ENSG00000189056.8	RELN	7.98	0.00874	0.15	9.5	8.05	1.1	1.1
ENSG00000151474.13	FRMD4A	7.93	0.00314	0.12	8.29	9.15	1.1	1.1
ENSG00000084453.12	SLCO1A2	7.87	0.00122	0.1	10.3	10.73	1.1	1.57
ENSG00000255242.1	C14orf169	7.18	0.00203	0.11	8.21	7.59	1.1	1.1
ENSG00000140092.9	FBLN5	7.03	0.00498	0.13	8.88	9.92	1.57	1.1
ENSG00000116544.6	DLGAP3	6.94	0.0029	0.12	10.23	10.74	1.92	1.1
ENSG00000236886.1	AC007563.5	6.94	0.02	0.19	8.7	6.8	1.14	1.1
ENSG00000205775.8	GAGE2E	6.65	0.00902	0.15	18.66	15.88	2.76	2.44
ENSG00000038945.9	MSR1	6.64	0.00072	0.1	8.14	7.84	1.1	1.31
ENSG00000180806.4	HOXC9	6.64	0.00139	0.11	9.82	9.69	1.17	1.77
ENSG00000117020.11	AKT3	6.63	0.00159	0.11	16.53	16.93	2	3.05
ENSG00000215269.4	GAGE12G	6.45	0.00532	0.13	13.54	15.29	2.04	2.42
ENSG00000137558.3	PI15	6.41	0.000936	0.1	7.11	7.48	1.18	1.1
ENSG00000102181.13	CD99L2	6.34	0.01	0.16	62.83	52.95	8.45	9.82
ENSG00000124102.4	PI3	6.31	0.00314	0.12	45.5	50	7.37	7.76
ENSG00000254122.1	PCDHGB7	6.28	0.00344	0.12	7.24	6.56	1.1	1.1
ENSG00000241465.2	GAGE12I	6.27	0.0013	0.11	10.53	10.01	1.46	1.81
ENSG00000236362.2	GAGE12F	6.24	0.00161	0.11	18.25	19.04	2.5	3.48
ENSG00000240257.1	GAGE2D	6.22	0.0009	0.1	23.08	23.47	4.3	3.19
ENSG00000179750.11	APOBEC3B	6.12	0.00303	0.12	6.42	7.04	1.1	1.1
ENSG00000026508.11	CD44	6.06	0.01	0.16	105.57	121.39	13.28	24.21
ENSG00000189064.8	GAGE2A	6.04	0.00196	0.11	19.73	21.17	3.62	3.16
ENSG00000173482.11	PTPRM	5.83	0.00131	0.11	17.91	16.87	2.96	3
ENSG00000090339.3	ICAM1	5.81	0.0048	0.13	42.85	38.2	7.16	6.8
ENSG00000157851.12	DPYSL5	5.81	0.02	0.19	13.99	17.31	3.48	1.91
ENSG00000243884.1	AL163011.1	5.71	0.00648	0.14	5.86	6.7	1.1	1.1
ENSG00000165072.9	MAMDC2	5.66	0.00399	0.12	44.81	48.94	9.59	6.98
ENSG00000154721.9	JAM2	5.66	0.02	0.2	7.04	5.42	1.1	1.1
ENSG00000231850.2	GAGE2B	5.64	0.00241	0.12	26.9	26	5.66	3.72
ENSG00000107796.7	ACTA2	5.55	0.01	0.16	9.3	7.9	1.72	1.38
ENSG00000179348.7	GATA2	5.53	0.01	0.16	7.14	8.52	1.38	1.45
ENSG00000135502.12	SLC26A10	5.5	0.01	0.17	26.33	21.87	3.62	5.15
ENSG00000164932.7	CTHRC1	5.49	0.02	0.2	42.44	32.92	7.78	5.94
ENSG00000117394.12	SLC2A1	5.48	0.00066	0.1	331.98	320.28	63.08	55.94
ENSG00000076706.7	MCAM	5.33	0.000368	0.09	135.51	133.74	27.14	23.34
ENSG00000115525.11	ST3GAL5	5.32	0.00938	0.15	7.14	8.15	1.78	1.1
ENSG00000116194.7	ANGPTL1	5.27	0.00527	0.13	9.28	9.02	2.26	1.21
ENSG00000163297.12	ANTXR2	5.27	0.02	0.19	13.84	11.11	2	2.73
ENSG00000216649.3	GAGE12E	5.26	0.00717	0.14	8.71	8.13	1.1	2.1
ENSG00000135454.7	B4GALNT1	5.2	0.00643	0.14	21.6	19.14	3.41	4.42
ENSG00000152154.5	TMEM178	5.16	0.000702	0.1	82.54	79.42	16.46	14.95
ENSG00000237671.3	GAGE12C	5.16	0.02	0.18	8.22	9.5	1.1	2.34
ENSG00000182674.5	KCNB2	5.15	0.00244	0.12	5.89	5.44	1.1	1.1
ENSG00000162878.8	PKDCC	5.14	0.00713	0.14	6.47	7.34	1.16	1.53
ENSG00000131711.10	MAP1B	5.14	0.01	0.16	14.14	16.78	3.26	2.75
ENSG00000172348.10	RCAN2	5.1	1.99e-05	0.03	82.14	82.4	16.38	15.85
ENSG00000066056.7	TIE1	5.09	0.02	0.2	4.92	6.27	1.1	1.1
ENSG00000174059.11	CD34	5.07	0.01	0.17	6.19	5.13	1.1	1.13
ENSG00000128567.11	PODXL	5.04	0.000627	0.1	426.37	443.72	87.31	85.22
ENSG00000142156.8	COL6A1	5.03	0.00563	0.14	57.32	62.24	14.52	9.24
ENSG00000169126.10	ARMC4	5.03	0.01	0.17	21.44	18.71	5.22	2.76
ENSG00000139278.4	GLIPR1	5.02	0.00349	0.12	6.17	6.73	1.4	1.17
ENSG00000086289.6	EPDR1	4.98	0.02	0.18	7.45	8.74	2.14	1.11
ENSG00000224902.2	GAGE12H	4.94	0.00998	0.16	7.65	8.57	1.18	2.1
ENSG00000198354.4	DCAF12L2	4.93	0.0014	0.11	5.92	5.61	1.1	1.24
ENSG00000240184.2	PCDHGC3	4.85	0.00249	0.12	36.39	39.25	8.25	7.35
ENSG00000110900.10	TSPAN11	4.84	0.00529	0.13	7.31	6.96	1.1	1.85
ENSG00000227488.2	GAGE12D	4.83	0.01	0.16	8.79	8.97	1.1	2.58
ENSG00000118503.9	TNFAIP3	4.79	0.0021	0.11	106.41	99.72	19.83	23.18
ENSG00000160963.9	EMID2	4.79	0.02	0.2	373.28	293.09	76.48	62.59
ENSG00000152377.8	SPOCK1	4.76	0.00565	0.14	70.37	79.13	14.86	16.53
ENSG00000136167.8	LCP1	4.72	0.00568	0.14	19.44	18	3.12	4.82
ENSG00000137142.4	IGFBPL1	4.69	0.02	0.19	4.61	5.7	1.1	1.1
ENSG00000232810.3	TNF	4.67	0.01	0.17	15.69	18.61	3.12	4.24
ENSG00000077238.7	IL4R	4.66	0.00146	0.11	5.5	5.76	1.1	1.32
ENSG00000156103.10	MMP16	4.63	0.00516	0.13	4.9	5.49	1.1	1.15
ENSG00000226878.1	GSTM3P2	4.62	0.02	0.18	4.56	5.59	1.1	1.1
ENSG00000078053.11	AMPH	4.6	0.0013	0.11	5.2	4.91	1.1	1.1
ENSG00000154736.5	ADAMTS5	4.58	0.00111	0.1	5.59	5.82	1.34	1.15
ENSG00000245694.2	CRNDE	4.58	0.00593	0.14	19.04	16.87	3.84	4.01
ENSG00000168779.11	SHOX2	4.57	0.00672	0.14	4.7	5.35	1.1	1.1
ENSG00000049249.4	TNFRSF9	4.57	0.01	0.17	5.49	4.56	1.1	1.1
ENSG00000033327.8	GAB2	4.55	0.00127	0.11	91.98	96.58	21.98	19.47
ENSG00000105137.7	SYDE1	4.55	0.00392	0.12	6.81	7.2	1.26	1.82
ENSG00000159217.5	IGF2BP1	4.55	0.02	0.19	4.79	5.94	1.26	1.1
ENSG00000102935.5	ZNF423	4.54	0.00555	0.14	4.7	5.29	1.1	1.1
ENSG00000122863.5	CHST3	4.48	0.00553	0.14	11.22	12.58	2.56	2.76
ENSG00000157570.7	TSPAN18	4.43	0.00124	0.1	25.1	25.17	4.99	6.36
ENSG00000090006.12	LTBP4	4.43	0.00447	0.13	14.69	13.58	2.71	3.67
ENSG00000184515.6	BEX5	4.43	0.00461	0.13	5.22	5.73	1.37	1.1
ENSG00000105711.5	SCN1B	4.37	0.00558	0.14	6.8	7.36	1.92	1.32
ENSG00000138744.8	NAAA	4.35	0.00463	0.13	21.27	23.47	5.56	4.73
ENSG00000177469.10	PTRF	4.29	0.000825	0.1	90.63	86.88	21.25	20.15
ENSG00000183580.8	FBXL7	4.27	0.01	0.17	5.11	4.27	1.1	1.1
ENSG00000235501.1	RP4-639F20.1	4.21	0.000853	0.1	31.69	32.16	8.26	6.92
ENSG00000076716.6	GPC4	4.18	0.000482	0.1	91.63	88.68	21.28	21.88
ENSG00000095637.13	SORBS1	4.18	0.01	0.16	7.79	9.13	2.12	1.92
ENSG00000184613.4	NELL2	4.16	0.00639	0.14	22.34	25.23	5.58	5.85
ENSG00000075618.11	FSCN1	4.13	0.00666	0.14	146.58	165.88	36.81	38.88
ENSG00000095739.6	BAMBI	4.13	0.01	0.17	7.23	6.14	1.4	1.84
ENSG00000095303.10	PTGS1	4.12	0.000323	0.08	100.07	98.23	25.03	23.06
ENSG00000116962.9	NID1	4.08	0.02	0.18	15.51	18.8	4.38	4.03
ENSG00000143341.7	HMCN1	4.07	0.0092	0.15	7.69	6.76	2.02	1.53
ENSG00000044524.6	EPHA3	4.02	0.00265	0.12	21.05	21.8	6.07	4.59
ENSG00000101335.5	MYL9	4	0.01	0.16	151.35	129.49	37.77	32.37
ENSG00000120875.4	DUSP4	3.97	0.000902	0.1	7.37	7.08	1.9	1.74
ENSG00000185483.6	ROR1	3.9	0.01	0.17	12.79	15.19	3.49	3.68
ENSG00000184371.9	CSF1	3.89	0.01	0.17	13.9	11.76	3.3	3.3
ENSG00000140968.4	IRF8	3.84	0.00633	0.14	5.57	6.26	1.48	1.6
ENSG00000149557.6	FEZ1	3.82	0.00666	0.14	13	13.36	2.68	4.23
ENSG00000158163.9	DZIP1L	3.81	0.00791	0.15	11.15	9.97	2.4	3.14
ENSG00000136717.10	BIN1	3.8	0.00724	0.14	34.2	30.95	7.33	9.83
ENSG00000020577.7	SAMD4A	3.79	0.00111	0.1	35.01	34.46	8.35	9.97
ENSG00000198353.5	HOXC5	3.79	0.02	0.2	9.64	7.71	2.07	2.51
ENSG00000005884.11	ITGA3	3.78	0.00967	0.15	815.48	704.83	198.49	203.52
ENSG00000131773.9	KHDRBS3	3.77	0.000535	0.1	70.41	68.53	17.72	19.15
ENSG00000166780.5	C16orf45	3.74	0.02	0.2	6.27	7.65	1.49	2.23
ENSG00000134202.6	GSTM3	3.72	0.0049	0.13	96.55	88.04	26.91	22.75
ENSG00000196562.8	SULF2	3.72	0.00965	0.15	157.87	138.07	35.7	43.86
ENSG00000160932.6	LY6E	3.71	0.00145	0.11	174.84	169.88	50.62	42.42
ENSG00000125378.9	BMP4	3.7	0.00813	0.15	11.7	13.28	3.62	3.14
ENSG00000171914.9	TLN2	3.69	0.02	0.19	30.83	25.64	8.97	6.33
ENSG00000095587.7	TLL2	3.67	0.000914	0.1	27.25	27.3	8.02	6.82
ENSG00000022267.11	FHL1	3.65	0.00758	0.15	28.23	30.55	9.53	6.6
ENSG00000164603.6	C7orf60	3.65	0.01	0.17	16.18	13.82	3.74	4.49
ENSG00000197614.5	MFAP5	3.64	0.02	0.18	6	6.14	2.23	1.1
ENSG00000233585.1	AC115617.2	3.64	0.02	0.18	10.37	11.33	3.9	2.07
ENSG00000139971.9	C14orf37	3.63	0.00241	0.12	12.3	13.12	3.7	3.3
ENSG00000198959.6	TGM2	3.61	0.00162	0.11	35.73	37.82	10.42	9.96
ENSG00000123080.6	CDKN2C	3.6	0.00013	0.07	9.34	9.44	2.66	2.55
ENSG00000124762.7	CDKN1A	3.59	0.00447	0.13	7.43	6.8	1.84	2.13
ENSG00000101210.6	EEF1A2	3.57	0.02	0.2	76.94	62.32	20.04	18.93
ENSG00000197943.4	PLCG2	3.54	0.00192	0.11	12.97	13.6	4.04	3.48
ENSG00000100504.10	PYGL	3.54	0.00268	0.12	18.14	16.93	4.71	5.19
ENSG00000234745.3	HLA-B	3.53	0.00686	0.14	192.25	215.67	61.09	54.42
ENSG00000003989.12	SLC7A2	3.51	0.02	0.18	5.74	6.85	1.58	2
ENSG00000144815.9	FAM55C	3.51	0.02	0.2	12.3	14.84	4.61	3.12
ENSG00000184232.3	OAF	3.5	0.003	0.12	17.47	16.15	4.81	4.8
ENSG00000147650.6	LRP12	3.5	0.00897	0.15	62.97	69.92	16.06	21.87
ENSG00000041982.9	TNC	3.5	0.02	0.18	307.93	254.79	80.28	80.29
ENSG00000134871.11	COL4A2	3.5	0.02	0.2	237.42	193.83	52.32	70.77
ENSG00000104856.8	RELB	3.49	0.0011	0.1	24.85	25.84	7.6	6.92
ENSG00000090776.5	EFNB1	3.49	0.02	0.2	76.52	61.45	19.39	20.15
ENSG00000101187.10	SLCO4A1	3.45	0.01	0.16	9.45	8.13	2.6	2.49
ENSG00000152402.5	GUCY1A2	3.45	0.01	0.16	5.58	5.41	2	1.19
ENSG00000107731.8	UNC5B	3.45	0.02	0.2	5.15	4.18	1.44	1.26
ENSG00000118523.5	CTGF	3.43	0.00368	0.12	239.65	220.78	63.98	70.15
ENSG00000187498.8	COL4A1	3.43	0.0046	0.13	81.62	74.41	21.64	23.81
ENSG00000124067.9	SLC12A4	3.43	0.01	0.16	15.43	13.47	4.72	3.71
ENSG00000255114.1	RP11-110I1.6	3.42	0.000814	0.1	118.33	113.64	33.92	33.82
ENSG00000133943.13	C14orf159	3.42	0.02	0.19	5.54	6.67	1.64	1.92
ENSG00000115641.13	FHL2	3.39	0.00789	0.15	165.37	181.75	58.46	43.97
ENSG00000105971.9	CAV2	3.36	0.00726	0.14	75.71	67.17	21.74	20.72
ENSG00000168785.3	TSPAN5	3.36	0.02	0.2	4.15	5.02	1.63	1.1
ENSG00000111252.4	SH2B3	3.34	0.02	0.2	9.17	8.5	3.56	1.73
ENSG00000134954.9	ETS1	3.33	0.00416	0.12	53.51	57.44	18.22	15.08
ENSG00000082512.10	TRAF5	3.31	0.02	0.18	7.58	6.33	2.16	2.04
ENSG00000101333.11	PLCB4	3.3	0.00214	0.12	31.64	30.43	10.22	8.61
ENSG00000121690.5	DEPDC7	3.29	0.00422	0.12	8.46	7.91	2.24	2.74
ENSG00000137726.10	FXYD6	3.27	0.00885	0.15	29.83	32.78	11.01	8.15
ENSG00000131015.4	ULBP2	3.26	0.01	0.17	7.24	8.43	2.54	2.26
ENSG00000109819.4	PPARGC1A	3.25	0.000968	0.1	16.04	15.74	4.58	5.2
ENSG00000119698.6	PPP4R4	3.25	0.02	0.2	5	5.8	2.02	1.29
ENSG00000158258.10	CLSTN2	3.24	0.000469	0.1	34.77	34.42	11.16	10.18
ENSG00000205420.4	KRT6A	3.24	0.000525	0.1	6.72	6.89	2.17	2.03
ENSG00000146232.8	NFKBIE	3.23	0.0016	0.11	8.06	8.12	2.28	2.73
ENSG00000012171.13	SEMA3B	3.23	0.00368	0.12	65.52	70.57	22.42	19.75
ENSG00000136026.8	CKAP4	3.2	0.00249	0.12	105.41	112.92	34.04	34.21
ENSG00000165801.3	ARHGEF40	3.19	0.00791	0.15	16.97	15.04	4.86	5.19
ENSG00000124126.9	PREX1	3.19	0.01	0.18	13.52	15.25	5.33	3.69
ENSG00000198786.2	MT-ND5	3.19	0.02	0.18	1216.44	1045.28	305.52	404.31
ENSG00000184905.4	TCEAL2	3.18	0.02	0.19	5.52	4.74	1.32	1.91
ENSG00000179761.5	PIPOX	3.18	0.02	0.2	22	25.59	5.86	9.1
ENSG00000143631.9	FLG	3.15	0.00235	0.12	439.49	453.74	154.76	128.78
ENSG00000078401.6	EDN1	3.13	0.01	0.17	19.88	17.21	6.54	5.32
ENSG00000239264.1	TXNDC5	3.12	0.02	0.2	54.75	55.23	11.96	23.28
ENSG00000170017.8	ALCAM	3.09	0.02	0.19	81.73	96.08	32.89	24.63
ENSG00000163347.4	CLDN1	3.07	0.000918	0.1	312.78	315.95	96.32	108.76
ENSG00000183688.4	FAM101B	3.05	0.00364	0.12	7.35	7.88	2.34	2.66
ENSG00000140682.12	TGFB1I1	3.05	0.00751	0.15	6.42	7.06	2.44	1.98
ENSG00000126458.2	RRAS	3.04	0.000336	0.08	49.44	49.24	16.83	15.63
ENSG00000100321.10	SYNGR1	3.04	0.00209	0.11	25.7	24.9	7.65	8.98
ENSG00000134569.5	LRP4	3.04	0.02	0.2	5.77	5.09	2.25	1.32
ENSG00000170989.7	S1PR1	3.02	0.02	0.19	12.28	10.22	3.91	3.54
ENSG00000172175.7	MALT1	2.98	0.00811	0.15	46.73	52.47	17.48	15.84
ENSG00000111275.5	ALDH2	2.98	0.02	0.18	23.57	19.82	7.58	6.97
ENSG00000149596.6	JPH2	2.95	0.000504	0.1	6.08	6.14	1.98	2.16
ENSG00000240428.2	LIMS3	2.92	0.01	0.17	6.86	7.46	1.98	2.92
ENSG00000158164.6	TMSB15A	2.9	0.0067	0.14	30.08	29.39	11.81	8.68
ENSG00000174099.6	MSRB3	2.85	0.00495	0.13	9.94	9.15	3.15	3.54
ENSG00000013392.5	RWDD2A	2.85	0.0095	0.15	6.7	7.03	2.81	2
ENSG00000135766.7	EGLN1	2.83	0.01	0.16	133.61	118.88	48.73	40.37
ENSG00000226138.2	AC004801.1	2.83	0.01	0.18	30.92	26.45	10.44	9.84
ENSG00000106003.8	LFNG	2.82	0.00139	0.11	34.56	36	12.05	12.95
ENSG00000187243.11	MAGED4B	2.82	0.00931	0.15	40.16	39.39	16.59	11.66
ENSG00000148677.6	ANKRD1	2.82	0.01	0.16	38.57	44.09	15.37	13.96
ENSG00000133121.12	STARD13	2.82	0.02	0.2	4.61	5.59	1.87	1.75
ENSG00000122707.7	RECK	2.81	0.01	0.18	9.01	9.58	3.98	2.64
ENSG00000205746.5	RP11-1212A22.1	2.8	0.000935	0.1	11.46	11.02	4.03	3.99
ENSG00000056998.13	GYG2	2.8	0.00128	0.11	11.21	11.49	3.83	4.27
ENSG00000109501.8	WFS1	2.79	0.02	0.2	40.63	33.68	12.87	13.73
ENSG00000011105.7	TSPAN9	2.78	0.01	0.17	14.15	12.5	5.36	4.24
ENSG00000102265.7	TIMP1	2.78	0.02	0.19	50.11	57.28	16.18	22.46
ENSG00000165949.7	IFI27	2.78	0.02	0.19	7.5	6.64	3.01	2.08
ENSG00000173706.8	HEG1	2.77	0.00211	0.11	227.29	214.48	80.69	78.59
ENSG00000198804.2	MT-CO1	2.77	0.00286	0.12	3602.74	3574.02	1175.79	1419.53
ENSG00000110400.5	PVRL1	2.77	0.01	0.16	25.76	23.63	7.66	10.2
ENSG00000243701.1	RP11-446H18.3	2.77	0.02	0.2	11.53	9.71	3.46	4.2
ENSG00000149289.6	ZC3H12C	2.73	0.000764	0.1	5.39	5.21	1.92	1.96
ENSG00000096093.9	EFHC1	2.72	0.02	0.18	11.9	13.73	5.15	4.28
ENSG00000238060.2	AP002478.2	2.71	0.00421	0.12	8.42	7.88	3.2	2.81
ENSG00000162407.8	PPAP2B	2.71	0.00527	0.13	13.4	12.94	5.42	4.3
ENSG00000204682.4	C10orf114	2.7	0.00325	0.12	15.43	16.46	6.16	5.66
ENSG00000178980.9	SEPW1	2.7	0.00671	0.14	51.39	56.99	20.32	19.76
ENSG00000244509.2	APOBEC3C	2.7	0.02	0.2	14.79	12.96	4.23	6.04
ENSG00000154545.11	MAGED4	2.68	0.00288	0.12	32.42	34.16	13.13	11.71
ENSG00000237515.3	SHISA9	2.68	0.00845	0.15	26.59	26.71	11.48	8.39
ENSG00000153317.9	ASAP1	2.68	0.01	0.17	82.93	72.86	27.01	31.07
ENSG00000130706.7	ADRM1	2.67	0.00752	0.15	445.33	405.14	170.61	147.36
ENSG00000232907.1	RP5-977B1.7	2.66	0.00254	0.12	19.7	20.29	6.96	8.07
ENSG00000105290.4	APLP1	2.66	0.00419	0.12	39.34	38.86	16.24	13.1
ENSG00000065308.4	TRAM2	2.63	0.00182	0.11	21.75	20.73	7.85	8.31
ENSG00000170275.8	CRTAP	2.62	0.00935	0.15	182.46	176.28	78.87	58.19
ENSG00000138835.17	RGS3	2.62	0.01	0.18	34.8	40.13	13.35	15.24
ENSG00000114770.11	ABCC5	2.62	0.02	0.18	19.89	22.27	6.82	9.25
ENSG00000104884.9	ERCC2	2.61	0.00575	0.14	15.3	16.74	6.35	5.92
ENSG00000023902.8	PLEKHO1	2.61	0.00836	0.15	33.54	35.51	14.93	11.55
ENSG00000168487.13	BMP1	2.6	0.00148	0.11	47.89	50.03	18.38	19.29
ENSG00000118515.7	SGK1	2.59	0.000181	0.07	13.59	13.46	5.32	5.13
ENSG00000106799.5	TGFBR1	2.59	0.00933	0.15	17.9	16.65	5.86	7.5
ENSG00000157168.13	NRG1	2.59	0.02	0.18	36.5	42.41	15.88	14.59
ENSG00000120318.10	ARAP3	2.59	0.02	0.18	5.63	6.26	1.95	2.65
ENSG00000135862.4	LAMC1	2.59	0.02	0.19	249.53	293.75	102.93	107.17
ENSG00000198157.6	HMGN5	2.59	0.02	0.2	45.09	53.91	19.81	18.46
ENSG00000254615.1	OXR1	2.58	0.00214	0.12	14.32	13.95	5.11	5.83
ENSG00000197457.5	STMN3	2.58	0.01	0.17	9.89	11.18	4.48	3.69
ENSG00000167315.10	ACAA2	2.57	0.00181	0.11	38.76	40.77	15.25	15.72
ENSG00000181220.9	ZNF746	2.57	0.00318	0.12	11.36	10.65	4.14	4.43
ENSG00000122008.11	POLK	2.57	0.01	0.18	7.68	8.15	2.54	3.61
ENSG00000147224.6	PRPS1	2.56	0.01	0.17	56.57	65.07	23.57	24.03
ENSG00000153132.6	CLGN	2.55	0.0079	0.15	61.92	67.85	27.34	23.52
ENSG00000159840.11	ZYX	2.55	0.02	0.19	535.08	455.5	206.03	182.51
ENSG00000120370.6	GORAB	2.54	0.00539	0.14	10.84	10.94	3.81	4.78
ENSG00000105443.8	CYTH2	2.54	0.01	0.18	64.95	67.4	30.75	21.34
ENSG00000160326.9	SLC2A6	2.53	0.00291	0.12	26.26	24.64	10.27	9.88
ENSG00000137267.4	TUBB2A	2.53	0.00364	0.12	132.04	136.1	57.39	48.45
ENSG00000119599.11	DCAF4	2.53	0.01	0.17	20.57	23.46	9.37	8.02
ENSG00000137285.7	TUBB2B	2.5	0.000696	0.1	182.56	177.59	73.38	70.56
ENSG00000142875.13	PRKACB	2.5	0.02	0.2	14.58	12.36	5.92	4.84
ENSG00000102595.12	UGGT2	2.48	8.19e-06	0.03	12.91	12.96	5.22	5.2
ENSG00000152804.5	HHEX	2.46	0.02	0.18	8.53	7.88	3.87	2.79
ENSG00000234176.1	HSPA8P1	2.46	0.02	0.19	67.56	57.53	23.53	27.26
ENSG00000166130.8	IKBIP	2.45	0.01	0.16	19.86	21.82	9.31	7.67
ENSG00000225282.1	AP000350.6	2.44	0.02	0.2	4.98	5.69	2.49	1.87
ENSG00000134198.5	TSPAN2	2.43	0.02	0.19	10.66	9.07	3.98	4.14
ENSG00000084234.10	APLP2	2.42	0.01	0.17	630.08	701.13	298.32	250.67
ENSG00000111087.4	GLI1	2.41	0.02	0.19	21.56	21.42	10.58	7.23
ENSG00000237701.1	ATP5JP1	2.39	0.000974	0.1	14.03	13.53	5.75	5.77
ENSG00000087086.7	FTL	2.39	0.00232	0.12	573.02	603.84	251.99	240
ENSG00000198683.2	AC012615.1	2.39	0.00276	0.12	8.93	8.87	3.45	3.99
ENSG00000142546.8	NOSIP	2.39	0.00356	0.12	88.77	88.33	34.05	40.19
ENSG00000141753.5	IGFBP4	2.38	0.00419	0.12	186.07	182.35	84.12	70.77
ENSG00000169756.12	LIMS1	2.38	0.00781	0.15	41.97	41.96	19.77	15.44
ENSG00000166532.10	RIMKLB	2.37	0.01	0.17	14.36	12.73	6.16	5.26
ENSG00000128595.10	CALU	2.35	0.000857	0.1	269.07	263.85	117.26	109.98
ENSG00000095139.6	ARCN1	2.33	0.01	0.17	145.59	129.88	55.29	62.91
ENSG00000078081.3	LAMP3	2.33	0.01	0.17	11.88	10.93	5.5	4.29
ENSG00000210082.2	J01415.4	2.33	0.02	0.2	2641.79	2352.6	921.81	1222.05
ENSG00000050344.6	NFE2L3	2.32	0.01	0.17	19.15	17.32	8.64	7.09
ENSG00000183889.8	AC138969.4	2.3	0.000831	0.1	12.96	13.37	5.66	5.77
ENSG00000128294.10	TPST2	2.3	0.01	0.18	12.72	11.08	5.2	5.15
ENSG00000172201.6	ID4	2.29	0.00274	0.12	12.33	12.73	5.78	5.15
ENSG00000160410.7	SHKBP1	2.28	0.00463	0.13	26.41	25.76	12.38	10.49
ENSG00000254953.1	RP11-100N3.2	2.28	0.00975	0.15	346.59	328.98	164.7	131.29
ENSG00000167775.4	CD320	2.28	0.02	0.18	55.3	53.56	20.11	27.65
ENSG00000139926.10	FRMD6	2.28	0.02	0.2	5.4	6.31	2.69	2.43
ENSG00000143878.8	RHOB	2.26	0.00639	0.14	75.47	78	37.19	30.81
ENSG00000170456.9	DENND5B	2.26	0.01	0.16	9.89	8.98	4.5	3.85
ENSG00000154608.8	CEP170P1	2.26	0.01	0.18	7.12	7.39	2.74	3.68
ENSG00000011332.13	DPF1	2.25	0.01	0.17	27.76	29.26	11.06	14.29
ENSG00000114999.6	TTL	2.25	0.02	0.18	21.77	22.68	11.44	8.3
ENSG00000164442.7	CITED2	2.22	0.00438	0.13	74.53	70.95	34.7	30.77
ENSG00000090530.5	LEPREL1	2.22	0.00735	0.15	132.37	129.8	65.1	52.95
ENSG00000091129.13	NRCAM	2.19	0.00602	0.14	46.86	43.32	21.32	19.88
ENSG00000254873.1	RP11-770J1.5	2.17	0.000543	0.1	9.18	9.33	4.17	4.35
ENSG00000160867.9	FGFR4	2.17	0.00947	0.15	17.9	16.41	8.41	7.36
ENSG00000130309.4	GLT25D1	2.16	1.3e-05	0.03	26.93	26.84	12.46	12.39
ENSG00000221968.4	FADS3	2.16	0.00101	0.1	66.98	68.53	30.56	32.28
ENSG00000233404.2	AC005035.1	2.16	0.02	0.18	12.97	14.49	6.87	5.84
ENSG00000214967.4	RP11-467M13.1	2.16	0.02	0.2	8.48	7.52	3.3	4.1
ENSG00000115306.10	SPTBN1	2.15	0.00924	0.15	93.36	102.68	47.64	43.68
ENSG00000104805.10	NUCB1	2.14	0.000833	0.1	141.98	144.34	68.83	65.12
ENSG00000250746.1	RP11-39C10.1	2.14	0.00394	0.12	30.02	29.91	13	15
ENSG00000092094.4	OSGEP	2.14	0.00551	0.14	59.15	64.01	28.56	29.08
ENSG00000059122.11	FLYWCH1	2.13	0.00452	0.13	6.76	6.92	2.98	3.44
ENSG00000071967.7	CYBRD1	2.13	0.02	0.18	13.28	14.26	7.28	5.64
ENSG00000105270.6	CLIP3	2.13	0.02	0.19	47.53	41.33	19.89	21.84
ENSG00000120889.8	TNFRSF10B	2.11	0.00572	0.14	101.2	93.48	45.65	46.62
ENSG00000178852.9	C17orf57	2.11	0.00545	0.14	29.28	29.31	12.77	15.05
ENSG00000113594.5	LIFR	2.1	0.00127	0.11	6.02	5.98	2.97	2.75
ENSG00000020633.13	RUNX3	2.1	0.00883	0.15	5.05	4.69	2.15	2.48
ENSG00000124224.11	PPP4R1L	2.1	0.02	0.18	7.15	7.71	3.93	3.14
ENSG00000175868.9	CALCB	2.1	0.02	0.18	19.47	18.83	10.32	7.89
ENSG00000187244.4	BCAM	2.1	0.02	0.2	244.74	210.25	113.56	102.75
ENSG00000095321.10	CRAT	2.09	0.00124	0.1	15.7	15.29	7.6	7.2
ENSG00000169641.9	LUZP1	2.09	0.00745	0.15	23.23	21.73	11.45	10.07
ENSG00000152642.6	GPD1L	2.09	0.02	0.18	23.95	27.23	11.73	12.72
ENSG00000157870.9	C1orf93	2.09	0.02	0.2	24.94	21.66	11.84	10.5
ENSG00000110344.4	UBE4A	2.09	0.02	0.2	27.13	23.5	13	11.21
ENSG00000079337.9	RAPGEF3	2.08	0.000569	0.1	129.88	126.7	61.54	61.66
ENSG00000241978.3	AKAP2	2.08	0.02	0.19	62.11	53.76	27.57	28.21
ENSG00000144677.10	CTDSPL	2.07	0.00419	0.12	51.7	55.11	26.31	25.17
ENSG00000150867.7	PIP4K2A	2.07	0.02	0.2	17.1	14.97	8.5	6.99
ENSG00000136156.7	ITM2B	2.06	0.00239	0.12	129.7	134.52	61.68	66.29
ENSG00000054598.4	FOXC1	2.06	0.00588	0.14	8.23	8.4	4.36	3.72
ENSG00000160211.10	G6PD	2.06	0.00731	0.15	64.07	63.61	28.14	33.78
ENSG00000137936.11	BCAR3	2.06	0.01	0.17	27.48	28.2	15.12	11.97
ENSG00000233024.3	RP11-1212A22.4	2.06	0.02	0.19	9.01	9.2	3.76	5.07
ENSG00000152661.6	GJA1	2.05	0.00369	0.12	23.83	22.85	10.87	11.95
ENSG00000105767.1	CADM4	2.05	0.00848	0.15	21.91	19.92	10.19	10.22
ENSG00000198712.1	MT-CO2	2.05	0.00935	0.15	4065.17	4318.86	1882.26	2213.8
ENSG00000154734.8	ADAMTS1	2.05	0.01	0.17	80.28	77.15	33.88	42.86
ENSG00000163131.5	CTSS	2.05	0.02	0.2	15.44	15.62	6.42	8.76
ENSG00000103226.11	NOMO3	2.04	0.00921	0.15	40.46	44.63	21.06	20.73
ENSG00000122779.10	TRIM24	2.04	0.02	0.19	19.92	18.01	10.28	8.35
ENSG00000184203.3	PPP1R2	2.03	0.00835	0.15	39.58	40.66	17.93	21.53
ENSG00000169129.8	AFAP1L2	2.03	0.00893	0.15	63.95	70.21	33.87	32.18
ENSG00000113621.9	TXNDC15	2.03	0.02	0.2	52.96	53.87	30.31	22.21
ENSG00000148798.5	INA	2.02	0.000844	0.1	42.73	41.78	20.49	21.29
ENSG00000170291.7	C17orf81	2.02	0.007	0.14	28.39	29.5	15.41	13.21
ENSG00000170145.4	SIK2	2.02	0.00724	0.14	9.62	9.33	4.31	5.08
ENSG00000185641.5	CTD-2287O16.1	2.01	0.00443	0.13	249.62	251.75	116.35	133.05
ENSG00000160570.8	DEDD2	2.01	0.0066	0.14	12.72	13.8	6.66	6.57
ENSG00000103512.8	NOMO1	2.01	0.00841	0.15	45.22	49.54	23.98	23.2
ENSG00000213406.3	ANXA2P1	2.01	0.02	0.18	71.15	80.87	37.56	38.04
ENSG00000169992.4	NLGN2	2.01	0.02	0.2	18.77	16.21	8.69	8.73
ENSG00000114857.13	NKTR	2.01	0.02	0.2	8.39	9.77	4.6	4.43
ENSG00000120437.7	ACAT2	2.01	0.02	0.2	75.39	82.51	44.31	34.2
ENSG00000243635.1	RP11-281P11.1	2	0.00084	0.1	80.86	81.85	39.57	41.72
ENSG00000101400.5	SNTA1	2	0.00609	0.14	12.66	12.29	6.69	5.79
ENSG00000161939.9	C17orf49	2	0.02	0.19	18.46	19.47	10.7	8.31
ENSG00000167641.5	PPP1R14A	-2	0.00469	0.13	40.26	46.08	87.21	85.92
ENSG00000163344.5	PMVK	-2.01	0.00035	0.08	30.22	31.19	62.04	61.41
ENSG00000138166.4	DUSP5	-2.01	0.00266	0.12	7.31	8	15.57	15.16
ENSG00000113361.8	CDH6	-2.01	0.02	0.2	190.23	191.33	412.51	356.32
ENSG00000120029.7	C10orf76	-2.02	0.02	0.18	6.38	8.18	14.44	14.96
ENSG00000128268.11	MGAT3	-2.02	0.02	0.19	5.86	5.57	12.35	10.72
ENSG00000138496.10	PARP9	-2.03	0.0037	0.12	12.7	14.39	27.51	27.37
ENSG00000182022.12	CHST15	-2.03	0.01	0.16	14.6	12.34	26.34	28.24
ENSG00000137040.8	RANBP6	-2.03	0.01	0.17	6.9	6.85	13.11	14.76
ENSG00000204054.5	RP11-492E3.1	-2.03	0.02	0.2	14.51	16.83	34.12	29.63
ENSG00000145526.6	CDH18	-2.04	0.00283	0.12	14.35	15.2	30.88	29.48
ENSG00000196776.10	CD47	-2.04	0.01	0.16	318.16	329.04	696.53	626.48
ENSG00000006625.11	GGCT	-2.04	0.01	0.17	33.85	42.02	78.69	75.94
ENSG00000150551.9	LYPD1	-2.05	0.00553	0.14	21.81	18.63	41.6	41.42
ENSG00000171763.12	SPATA5L1	-2.05	0.02	0.2	3.99	3.45	8.18	7.08
ENSG00000160191.13	PDE9A	-2.06	0.00455	0.13	52.83	47.46	105.5	100.75
ENSG00000119333.7	WDR34	-2.06	0.02	0.19	22.75	23.36	50.64	44.13
ENSG00000146574.10	C7orf28B	-2.06	0.02	0.2	40.54	50.62	99.31	88.24
ENSG00000167173.12	C15orf39	-2.07	0.000502	0.1	2.91	2.81	5.96	5.87
ENSG00000160888.5	IER2	-2.07	0.00457	0.13	8.23	7.2	15.73	16.15
ENSG00000165813.11	C10orf118	-2.07	0.00852	0.15	4.88	4.9	10.59	9.62
ENSG00000127125.6	PPCS	-2.07	0.01	0.16	18.78	20.95	39.07	43.12
ENSG00000157765.7	SLC34A2	-2.07	0.01	0.18	345.58	335.72	749.09	660.25
ENSG00000100941.3	PNN	-2.08	0.00145	0.11	24.9	26.06	52.24	54
ENSG00000137135.12	C9orf100	-2.08	0.01	0.16	4.5	4.51	9.84	8.86
ENSG00000115274.10	INO80B	-2.09	0.000992	0.1	13.05	12.35	26.73	26.22
ENSG00000159314.5	ARHGAP27	-2.09	0.0088	0.15	6.93	5.79	13.62	12.97
ENSG00000119431.5	HDHD3	-2.09	0.02	0.2	4.88	6.55	12.41	11.51
ENSG00000181274.5	FRAT2	-2.1	0.00654	0.14	10.94	10.88	21.89	23.83
ENSG00000182774.5	AC010724.1	-2.1	0.00665	0.14	246.27	219.65	473.69	506.34
ENSG00000165832.4	TRUB1	-2.1	0.00984	0.15	7.25	9.03	17	17.24
ENSG00000154917.6	RAB6B	-2.1	0.01	0.17	29.04	25.85	54.63	60.4
ENSG00000099282.4	TSPAN15	-2.1	0.02	0.2	13.01	18.3	33.07	32.74
ENSG00000107104.12	KANK1	-2.11	0.00209	0.11	5.75	6.2	12.38	12.78
ENSG00000104823.3	ECH1	-2.11	0.00317	0.12	118.91	134.23	269.76	265.48
ENSG00000184779.7	RPS17	-2.11	0.01	0.17	179.32	157.89	337.42	374.12
ENSG00000244274.3	DBNDD2	-2.11	0.02	0.18	9.53	8.32	19.9	17.76
ENSG00000244331.1	CTB-47B8.1	-2.13	0.01	0.18	33.68	44.23	82.13	83.61
ENSG00000145390.6	USP53	-2.13	0.02	0.19	8.65	8.71	17.09	19.9
ENSG00000183691.4	NOG	-2.13	0.02	0.2	9.45	6.99	18.32	16.73
ENSG00000006453.9	AC093799.1	-2.14	0.02	0.2	15.5	17.47	37.86	32.75
ENSG00000163597.8	AC090699.1	-2.16	0.00182	0.11	24.06	21.86	49.39	49.97
ENSG00000107438.4	PDLIM1	-2.17	0.00354	0.12	61.81	64.11	132.51	141.01
ENSG00000179151.6	EDC3	-2.17	0.00723	0.14	4.96	4.29	9.71	10.34
ENSG00000180921.6	FAM83H	-2.17	0.02	0.2	13.14	9.7	23.77	25.85
ENSG00000115884.6	SDC1	-2.19	0.00339	0.12	16.06	14.16	32.61	33.49
ENSG00000232581.1	AC079742.4	-2.19	0.01	0.17	18.32	23.45	47.25	44.33
ENSG00000006451.3	RALA	-2.19	0.02	0.2	24.45	29.98	63.5	55.81
ENSG00000120162.8	MOBKL2B	-2.19	0.02	0.2	3.21	2.96	6.23	7.3
ENSG00000136271.6	DDX56	-2.21	0.000976	0.1	31	32.02	70.87	68.7
ENSG00000169750.3	RAC3	-2.21	0.00348	0.12	22.9	22.99	52.44	49.15
ENSG00000109062.4	SLC9A3R1	-2.21	0.00361	0.12	28.85	25.39	58.88	60.77
ENSG00000254969.1	RP11-939C17.2	-2.21	0.00814	0.15	167.51	149.94	365.22	335.21
ENSG00000141179.6	PCTP	-2.21	0.01	0.17	20.18	25.19	52.23	48.04
ENSG00000140043.5	PTGR2	-2.22	0.00415	0.12	4.65	5.44	11.17	11.19
ENSG00000196628.6	TCF4	-2.22	0.00596	0.14	2.9	3.44	6.91	7.17
ENSG00000183250.7	C21orf67	-2.22	0.0095	0.15	2.52	2.57	5.95	5.34
ENSG00000147862.9	NFIB	-2.22	0.02	0.18	23.21	19	49.44	44.19
ENSG00000078018.15	MAP2	-2.23	0.00852	0.15	2.5	3.13	6.31	6.2
ENSG00000185215.3	TNFAIP2	-2.23	0.01	0.17	55.94	47.34	109.09	120.98
ENSG00000197442.7	MAP3K5	-2.24	0.02	0.2	2.72	2.42	6.2	5.31
ENSG00000110921.7	MVK	-2.25	0.00613	0.14	10.46	11.1	25.31	23.28
ENSG00000135480.7	KRT7	-2.26	0.00205	0.11	517.46	496.41	1175.03	1120.83
ENSG00000107185.8	RGP1	-2.27	0.02	0.18	5.46	7.5	14.44	14.94
ENSG00000008283.10	CYB561	-2.29	0.02	0.19	11.76	13.25	30.81	26.56
ENSG00000132254.7	ARFIP2	-2.29	0.02	0.2	32.24	32.82	81.1	68.19
ENSG00000137145.12	DENND4C	-2.3	0.00313	0.12	3.91	4.52	9.63	9.73
ENSG00000072201.8	LNX1	-2.3	0.00521	0.13	3.7	4.13	8.73	9.34
ENSG00000007944.10	MYLIP	-2.31	0.0022	0.12	4.43	4.01	9.61	9.91
ENSG00000141968.2	VAV1	-2.31	0.00546	0.14	5.39	5.94	12.61	13.56
ENSG00000092148.6	HECTD1	-2.31	0.02	0.2	3.7	4.13	9.81	8.3
ENSG00000103253.9	HAGHL	-2.32	0.00282	0.12	2.25	2.5	5.61	5.39
ENSG00000148985.14	PGAP2	-2.32	0.00486	0.13	17.95	17.43	39.5	42.73
ENSG00000167565.7	SERTAD3	-2.32	0.00704	0.14	57.46	46.06	119.22	120.86
ENSG00000173511.5	VEGFB	-2.33	0.01	0.17	41.3	45.81	107.73	95.62
ENSG00000103932.5	RPAP1	-2.34	0.02	0.18	4.87	6.68	13.89	13.11
ENSG00000170153.5	RNF150	-2.34	0.02	0.18	3.99	4.73	10.87	9.54
ENSG00000138615.4	CILP	-2.35	0.00109	0.1	18.32	19.18	43.32	44.76
ENSG00000143554.9	SLC27A3	-2.36	0.01	0.17	12.77	9.24	26.24	25.63
ENSG00000136381.7	IREB2	-2.37	0.00544	0.14	3.68	4.35	9.28	9.73
ENSG00000113119.8	TMCO6	-2.37	0.01	0.16	5.66	4.81	11.81	13.02
ENSG00000129353.8	SLC44A2	-2.38	0.0024	0.12	16.99	17.88	42.65	40.45
ENSG00000160606.5	TLCD1	-2.38	0.02	0.18	6.12	6.57	14	16.18
ENSG00000096872.10	IFT74	-2.39	0.01	0.17	5.74	7.33	14.98	16.26
ENSG00000138629.10	UBL7	-2.39	0.01	0.18	9.22	9.43	23.91	20.74
ENSG00000167646.6	C19orf51	-2.39	0.02	0.2	2.86	2.32	6.67	5.74
ENSG00000244881.1	AC090984.1	-2.4	0.00298	0.12	6.26	5.45	13.85	14.24
ENSG00000137845.8	ADAM10	-2.41	0.00359	0.12	68.05	70.86	161.44	172.83
ENSG00000138162.11	TACC2	-2.42	0.01	0.16	18.34	13.86	38.01	39.81
ENSG00000108091.10	CCDC6	-2.43	0.00245	0.12	10.88	12.29	28.55	27.7
ENSG00000172785.11	CBWD1	-2.45	0.0027	0.12	15.12	17.49	40.3	39.62
ENSG00000108691.3	CCL2	-2.45	0.00555	0.14	10.2	9.02	22.67	24.37
ENSG00000131831.11	RAI2	-2.45	0.00591	0.14	5.54	6.86	14.97	15.41
ENSG00000189060.3	H1F0	-2.45	0.00606	0.14	72.49	69.26	181.7	165.92
ENSG00000160172.6	RP11-119D9.2	-2.46	0.00297	0.12	2.16	1.87	4.9	5.03
ENSG00000139832.3	RAB20	-2.46	0.00458	0.13	3.18	3.13	8.07	7.45
ENSG00000178802.11	MPI	-2.47	0.02	0.18	2.21	2.29	5.99	5.13
ENSG00000100934.7	SEC23A	-2.47	0.02	0.19	13.01	13.17	34.87	29.72
ENSG00000173801.11	JUP	-2.48	0.00395	0.12	47.99	40.2	107.86	110.44
ENSG00000065057.1	NTHL1	-2.48	0.00471	0.13	18.19	15.55	40.68	42.86
ENSG00000019582.9	CD74	-2.49	0.00477	0.13	40.41	43.96	108.97	101.02
ENSG00000130844.11	ZNF331	-2.49	0.00609	0.14	33.77	32.19	85.97	78.42
ENSG00000232260.1	AP000963.3	-2.49	0.01	0.16	2.09	2.65	6.14	5.66
ENSG00000128000.10	ZNF780B	-2.49	0.02	0.18	5.25	6.3	15.38	13.38
ENSG00000137309.14	HMGA1	-2.5	0.00168	0.11	61.36	56.01	148.93	144.1
ENSG00000185033.9	SEMA4B	-2.5	0.01	0.17	4.02	3.05	8.48	9.21
ENSG00000172164.9	SNTB1	-2.5	0.02	0.19	3.16	4.78	9.69	10.16
ENSG00000173926.5	42066	-2.51	0.00682	0.14	26.95	26.78	70.88	64.13
ENSG00000187837.2	HIST1H1C	-2.52	0.00132	0.11	17.85	19.8	47.06	47.79
ENSG00000181019.7	NQO1	-2.52	0.0076	0.15	34.91	39.11	97.92	88.95
ENSG00000119125.12	GDA	-2.52	0.02	0.2	29.26	27.31	77.99	64.7
ENSG00000185630.11	PBX1	-2.53	0.00765	0.15	26.3	27.11	63.92	71.05
ENSG00000125731.7	SH2D3A	-2.53	0.01	0.16	3.89	2.9	8.39	8.75
ENSG00000126016.8	AMOT	-2.53	0.02	0.18	18.14	13.4	37.99	41.94
ENSG00000132849.13	INADL	-2.54	0.00416	0.12	6.99	7.31	17.47	18.86
ENSG00000155729.8	KCTD18	-2.54	0.01	0.17	2.86	2.46	6.33	7.21
ENSG00000188352.7	KIAA1797	-2.54	0.02	0.18	2.96	4.25	9.43	8.89
ENSG00000143624.9	INTS3	-2.55	0.01	0.17	17.39	18.32	48.74	42.39
ENSG00000165929.7	TC2N	-2.56	0.02	0.18	3.03	3.95	8.44	9.45
ENSG00000167644.5	C19orf33	-2.57	0.02	0.19	246.66	280.73	623.97	730.58
ENSG00000184678.8	HIST2H2BE	-2.57	0.02	0.19	4.12	5.65	13.32	11.83
ENSG00000100246.7	DNAL4	-2.6	0.00289	0.12	6.02	6.26	15.42	16.45
ENSG00000126522.10	ASL	-2.6	0.00353	0.12	31.8	35.73	90.4	85.29
ENSG00000228218.1	ATF4P3	-2.6	0.00784	0.15	23.57	19.07	53.34	57.4
ENSG00000142632.10	ARHGEF19	-2.61	0.01	0.17	8.55	11.76	25.61	27.28
ENSG00000095066.6	HOOK2	-2.62	0.00037	0.09	6.45	6.42	16.68	17.08
ENSG00000099337.2	KCNK6	-2.64	0.00317	0.12	3.05	3.67	8.85	8.86
ENSG00000182217.6	HIST2H4B	-2.65	0.0035	0.12	6.35	6.09	17.09	15.9
ENSG00000128272.10	ATF4	-2.66	0.01	0.17	120.51	154.8	384.73	347.47
ENSG00000087077.7	TRIP6	-2.67	0.00931	0.15	4.76	3.61	10.83	11.55
ENSG00000165006.8	UBAP1	-2.67	0.02	0.19	18.03	22.48	58.27	50.04
ENSG00000188002.6	RP11-43F13.1	-2.67	0.02	0.2	42.47	39.12	98.69	119.22
ENSG00000011347.5	SYT7	-2.69	0.00255	0.12	1.73	1.97	4.87	5.08
ENSG00000169255.9	B3GALNT1	-2.7	0.02	0.2	5.1	6.91	17.43	14.93
ENSG00000070214.10	SLC44A1	-2.71	0.00272	0.12	3.48	3.46	9.72	9.1
ENSG00000164967.5	C9orf23	-2.71	0.00355	0.12	11.93	14.22	34.73	36.1
ENSG00000167972.7	ABCA3	-2.71	0.00397	0.12	2.32	1.91	5.82	5.62
ENSG00000111110.5	PPM1H	-2.71	0.00522	0.13	2.11	2.56	6.14	6.51
ENSG00000157445.9	CACNA2D3	-2.72	0.00208	0.11	4.26	4.29	11.29	11.96
ENSG00000196511.8	TPK1	-2.72	0.00349	0.12	3.88	4.1	11.24	10.45
ENSG00000130762.10	ARHGEF16	-2.72	0.00937	0.15	7.38	8.35	22.67	20.21
ENSG00000114279.7	FGF12	-2.73	0.00189	0.11	7.66	7.41	19.99	21.09
ENSG00000175029.11	CTBP2	-2.73	0.00644	0.14	37.87	42.09	114.34	104.01
ENSG00000197956.4	S100A6	-2.74	0.00106	0.1	233.7	220.65	634.07	611.79
ENSG00000119638.6	NEK9	-2.75	0.02	0.19	4.36	2.76	10.16	9.4
ENSG00000168961.11	LGALS9	-2.76	0.00221	0.12	11.22	10.06	29.98	28.66
ENSG00000226742.2	HSBP1L1	-2.76	0.01	0.17	6.78	7.68	21.35	18.62
ENSG00000134504.7	KCTD1	-2.76	0.02	0.2	6.3	7.33	20.5	17.14
ENSG00000109846.3	CRYAB	-2.77	0.00667	0.14	258.14	295.23	801.69	730.41
ENSG00000149300.5	C11orf52	-2.77	0.00914	0.15	2.32	1.74	5.82	5.44
ENSG00000234383.1	RP11-518D3.3	-2.78	0.02	0.2	2.4	1.38	5.37	5.14
ENSG00000162873.9	KLHDC8A	-2.79	0.00439	0.13	7.71	7.86	22.69	20.83
ENSG00000064195.6	DLX3	-2.79	0.00922	0.15	5.15	5.05	13.33	15.09
ENSG00000143819.8	EPHX1	-2.79	0.02	0.18	18.29	18.83	56.04	47.52
ENSG00000167755.8	KLK6	-2.8	0.02	0.19	9.84	6.08	22.71	21.82
ENSG00000152242.5	C18orf25	-2.81	0.00397	0.12	4.71	5.93	15	14.88
ENSG00000235531.5	RP11-383H13.1	-2.83	0.00804	0.15	2.44	2.21	6.93	6.2
ENSG00000143320.4	CRABP2	-2.83	0.02	0.19	114.84	131.86	377.96	320.28
ENSG00000177106.9	EPS8L2	-2.83	0.02	0.19	121.44	82.72	307.47	270.6
ENSG00000226137.2	AC127496.3	-2.83	0.02	0.2	5.06	2.92	11.23	11.33
ENSG00000181038.7	C17orf95	-2.85	0.0085	0.15	9.36	13.24	32.2	32.2
ENSG00000128016.3	ZFP36	-2.88	0.00782	0.15	16.54	12.41	42.88	40.38
ENSG00000112972.9	HMGCS1	-2.89	0.00886	0.15	56.37	57.68	175.21	154.79
ENSG00000141524.9	TMC6	-2.9	0.01	0.16	19.72	18.44	59.13	51.43
ENSG00000196154.6	S100A4	-2.93	0.02	0.19	66.92	83.42	237.63	202.44
ENSG00000184154.7	LRTOMT	-2.93	0.02	0.2	8.19	14.87	33.81	33.86
ENSG00000159921.8	GNE	-2.94	0.02	0.2	2.95	2.33	7.02	8.48
ENSG00000075461.4	CACNG4	-2.95	0.00121	0.1	17.2	15.44	48.82	47.47
ENSG00000243649.2	CFB	-2.95	0.00768	0.15	2.72	3.29	8.43	9.29
ENSG00000112782.10	CLIC5	-2.96	0.00204	0.11	11.67	12.48	36.67	34.7
ENSG00000166140.10	ZFYVE19	-2.96	0.00252	0.12	3.93	4.79	12.95	12.86
ENSG00000205336.5	GPR56	-2.96	0.0036	0.12	54.33	44.71	143.05	149.62
ENSG00000197822.6	OCLN	-2.97	0.02	0.2	2.84	4.31	11.3	9.91
ENSG00000196878.6	LAMB3	-2.98	0.00207	0.11	4.67	3.92	12.68	12.88
ENSG00000203812.2	HIST2H2AA4	-3	0.02	0.18	4.88	8.16	19.61	19.5
ENSG00000113924.7	HGD	-3.01	0.02	0.2	1.46	2.65	6.21	6.15
ENSG00000251102.1	CTD-2341D24.1	-3.03	0.02	0.19	6.67	4.52	15.8	18.07
ENSG00000108448.12	TRIM16L	-3.04	0.00147	0.11	11.47	9.87	32.24	32.72
ENSG00000141150.2	RASL10B	-3.04	0.00923	0.15	3.68	3.23	11.14	9.85
ENSG00000255135.1	RP11-111M22.3	-3.05	0.00536	0.14	33.8	31.31	104.16	94.65
ENSG00000071073.6	MGAT4A	-3.06	0.0014	0.11	2.49	2.5	7.44	7.83
ENSG00000204498.5	NFKBIL1	-3.06	0.00498	0.13	4.43	3.67	12.85	11.95
ENSG00000124587.9	PEX6	-3.06	0.01	0.18	2.69	2.49	8.58	7.3
ENSG00000154451.10	GBP5	-3.07	0.00835	0.15	1.81	1.55	4.87	5.45
ENSG00000230847.4	RP11-195E2.1	-3.07	0.02	0.19	4.67	2.66	11.12	11.42
ENSG00000204237.3	C17orf90	-3.09	0.00156	0.11	5.55	6.51	18.5	18.78
ENSG00000133069.10	TMCC2	-3.09	0.0084	0.15	2.14	2.04	6.05	6.85
ENSG00000140104.8	C14orf79	-3.12	0.00204	0.11	2.14	2.58	7.33	7.39
ENSG00000073350.8	LLGL2	-3.13	0.000189	0.07	7.28	6.86	22.15	22.15
ENSG00000171219.8	CDC42BPG	-3.15	0.0021	0.11	2.22	1.86	6.51	6.34
ENSG00000164647.4	STEAP1	-3.16	0.02	0.19	2.15	3.64	9.63	8.65
ENSG00000114315.3	HES1	-3.17	0.000831	0.1	9.43	10.66	32.02	31.74
ENSG00000105048.9	TNNT1	-3.19	0.01	0.17	39.7	37.15	132.36	113.03
ENSG00000182400.9	TRAPPC6B	-3.2	0.00243	0.12	3.17	2.56	9.1	9.23
ENSG00000183941.6	HIST2H4A	-3.23	0.00383	0.12	6.08	4.84	18.03	17.17
ENSG00000111321.5	LTBR	-3.23	0.02	0.19	44.37	41.5	152.51	125.15
ENSG00000152931.6	PART1	-3.24	0.01	0.17	2.01	3.36	8.93	8.47
ENSG00000103942.7	HOMER2	-3.25	0.00622	0.14	6.03	8.56	23.38	24
ENSG00000125730.8	C3	-3.27	0.00832	0.15	83.37	103.88	322.36	289.25
ENSG00000221926.5	TRIM16	-3.28	0.00781	0.15	16.64	11.08	45.76	45.05
ENSG00000112419.9	PHACTR2	-3.28	0.02	0.2	3.69	7.24	18.66	17.21
ENSG00000001617.7	SEMA3F	-3.29	0.02	0.2	12.15	9.53	39.18	32.07
ENSG00000113739.6	STC2	-3.31	0.00261	0.12	9.49	7.52	28.34	27.94
ENSG00000129757.8	CDKN1C	-3.31	0.00241	0.12	6.28	5.77	20.56	19.29
ENSG00000092931.6	MFSD11	-3.31	0.00589	0.14	1.49	2.02	5.96	5.63
ENSG00000171813.10	PWWP2B	-3.31	0.01	0.16	2.03	3.34	8.76	9.01
ENSG00000168528.7	SERINC2	-3.32	0.00665	0.14	4.19	3.01	11.6	12.3
ENSG00000161921.9	CXCL16	-3.32	0.00999	0.16	4.35	3.41	13.66	12.11
ENSG00000111679.11	PTPN6	-3.34	0.02	0.19	5.34	3.92	14.07	16.83
ENSG00000081320.5	STK17B	-3.36	0.00111	0.1	5.54	5	18.01	17.39
ENSG00000198589.6	LRBA	-3.36	0.01	0.16	4.01	6.62	17.88	17.79
ENSG00000160685.9	ZBTB7B	-3.38	0.00498	0.13	12.22	9.45	35.42	37.8
ENSG00000197070.9	ARRDC1	-3.43	0.02	0.18	19.78	19.04	60.54	72.79
ENSG00000023041.7	ZDHHC6	-3.43	0.02	0.19	8.66	8.82	27.11	32.78
ENSG00000056972.13	TRAF3IP2	-3.44	0.000664	0.1	3.74	3.45	12.19	12.53
ENSG00000131242.10	RAB11FIP4	-3.44	0.00081	0.1	20.32	22.06	74.18	71.8
ENSG00000072195.9	SPEG	-3.44	0.0054	0.14	2.78	3.01	9.45	10.46
ENSG00000065717.8	TLE2	-3.45	0.00659	0.14	1.57	2.09	6.05	6.58
ENSG00000169851.9	PCDH7	-3.46	0.000294	0.08	4.05	3.75	13.41	13.56
ENSG00000129422.9	MTUS1	-3.46	0.00395	0.12	19.81	15.04	61.62	59.06
ENSG00000005102.7	MEOX1	-3.47	0.007	0.14	23.51	19.86	79.31	71.09
ENSG00000168952.10	STXBP6	-3.49	0.01	0.17	3.48	5.69	16.73	15.28
ENSG00000042286.9	AIFM2	-3.49	0.02	0.2	2.09	1.49	6.82	5.67
ENSG00000180596.6	HIST1H2BC	-3.51	0.01	0.17	11.5	8.78	38.09	33.04
ENSG00000128923.5	FAM63B	-3.51	0.02	0.19	3.11	2.97	11.68	9.65
ENSG00000163083.5	INHBB	-3.52	0.00285	0.12	14.02	16.57	55.41	52.17
ENSG00000198846.3	TOX	-3.52	0.00848	0.15	4.58	3.88	15.82	13.97
ENSG00000184887.8	BTBD6	-3.53	0.00412	0.12	6.65	7.77	26.46	24.4
ENSG00000167103.7	PIP5KL1	-3.54	0.00793	0.15	2.01	2.75	8.05	8.84
ENSG00000089123.10	TASP1	-3.57	0.00194	0.11	4.22	4.98	16.8	16.08
ENSG00000214530.2	STARD10	-3.58	0.01	0.18	25.87	25.43	99.96	83.78
ENSG00000061918.8	GUCY1B3	-3.6	0.00316	0.12	16.21	16.79	61.88	57.07
ENSG00000060642.6	PIGV	-3.62	2.16e-06	0.02	1.45	1.46	5.28	5.27
ENSG00000105357.9	MYH14	-3.64	0.02	0.19	4.03	2.7	11.2	13.28
ENSG00000103067.5	ESRP2	-3.66	0.000908	0.1	6.21	5.98	21.81	22.76
ENSG00000035115.15	SH3YL1	-3.67	0.00636	0.14	6.85	4.64	20.54	21.61
ENSG00000087510.5	TFAP2C	-3.67	0.02	0.18	1.72	1.91	7.27	6.04
ENSG00000243244.1	STON1	-3.68	0.02	0.18	1.1	1.88	5.18	5.8
ENSG00000178445.8	GLDC	-3.71	0.00589	0.14	25.01	16.75	76.09	78.92
ENSG00000250539.1	CTD-2048F20.1	-3.72	0.02	0.18	15.06	12.35	46.3	55.76
ENSG00000125449.1	ARMC7	-3.77	0.00368	0.12	6.63	6.62	23.87	26.1
ENSG00000070731.4	ST6GALNAC2	-3.78	0.00395	0.12	5.87	7.65	26.36	24.79
ENSG00000135457.4	TFCP2	-3.79	0.00369	0.12	1.85	2.36	8.24	7.74
ENSG00000234779.1	RP11-62F24.2	-3.79	0.00486	0.13	1.1	1.61	5.07	5.21
ENSG00000158321.11	AUTS2	-3.81	0.00742	0.15	21.54	14.74	66.35	72
ENSG00000151322.13	NPAS3	-3.81	0.01	0.17	1.81	2.48	8.82	7.53
ENSG00000181444.8	ZNF467	-3.86	0.01	0.16	3.96	3.53	13.36	15.53
ENSG00000160190.8	SLC37A1	-3.86	0.02	0.19	4	7.86	21.64	24.14
ENSG00000197576.7	HOXA4	-3.86	0.02	0.2	4.31	3.45	13.34	16.62
ENSG00000132718.7	SYT11	-3.87	0.02	0.19	1.33	1.33	4.62	5.65
ENSG00000185442.4	FAM174B	-3.89	0.00569	0.14	1.52	1.63	5.8	6.48
ENSG00000167306.11	MYO5B	-3.89	0.00687	0.14	7.95	10.97	38.54	35.12
ENSG00000176463.6	SLCO3A1	-3.9	0.00199	0.11	2.64	2.2	9.22	9.67
ENSG00000160188.5	RSPH1	-3.96	0.01	0.17	1.1	1.89	5.58	6.23
ENSG00000128965.6	CHAC1	-3.96	0.02	0.19	4.88	7.44	26.43	22.31
ENSG00000053747.9	LAMA3	-3.97	0.007	0.14	15.07	15.32	64.16	56.56
ENSG00000220804.4	AC093642.5	-3.98	0.01	0.17	2.01	1.21	6.78	6.01
ENSG00000176046.6	NUPR1	-4.02	0.01	0.17	2.71	2.54	11.46	9.64
ENSG00000099204.12	ABLIM1	-4.06	0.00846	0.15	17.83	19.15	80.36	69.96
ENSG00000107099.9	DOCK8	-4.07	0.02	0.2	1.13	1.1	4.02	5.06
ENSG00000255509.1	RP11-445F12.1	-4.08	0.01	0.17	4.21	3.59	14.57	17.29
ENSG00000197971.9	MBP	-4.08	0.02	0.2	11.46	14.72	59.39	47.56
ENSG00000197249.7	SERPINA1	-4.15	0.01	0.16	9.45	6.51	35.34	30.88
ENSG00000080298.10	RFX3	-4.15	0.02	0.2	2.96	1.32	9.48	8.26
ENSG00000081479.7	LRP2	-4.19	0.01	0.17	2.83	3.23	13.75	11.66
ENSG00000132749.6	MTL5	-4.25	0.00147	0.11	3.83	4.76	18.51	17.99
ENSG00000235008.1	RP3-497J21.1	-4.25	0.00287	0.12	1.55	1.1	5.58	5.69
ENSG00000167642.6	SPINT2	-4.27	0.02	0.2	324.91	366.25	1641.57	1308.5
ENSG00000134317.13	GRHL1	-4.31	0.02	0.19	3.38	3.41	16.2	13.08
ENSG00000105996.4	HOXA2	-4.32	0.000921	0.1	1.1	1.29	5.09	5.24
ENSG00000102890.9	ELMO3	-4.34	0.00974	0.15	2.23	1.15	7.19	7.5
ENSG00000151468.9	CCDC3	-4.37	0.00953	0.15	1.1	1.1	4.45	5.18
ENSG00000135678.5	CPM	-4.41	0.0034	0.12	1.59	2.19	8.57	8.11
ENSG00000234289.3	H2BFS	-4.49	0.01	0.16	5.37	5.88	27.25	23.28
ENSG00000160678.7	S100A1	-4.52	2.28e-05	0.03	20.89	21.36	95.2	95.73
ENSG00000133687.9	TMTC1	-4.52	0.01	0.18	8.04	9.12	42.44	35.05
ENSG00000233725.1	NCRNA00284	-4.54	0.00422	0.12	1.1	1.1	4.74	5.25
ENSG00000189127.3	ANKRD34B	-4.55	0.01	0.16	15.59	15.61	76.66	65.26
ENSG00000109089.7	CDR2L	-4.6	0.0019	0.11	13.02	11.74	58.76	55.09
ENSG00000124107.5	SLPI	-4.65	0.01	0.17	80.14	92.28	367.35	435.21
ENSG00000013588.5	GPRC5A	-4.67	0.000446	0.1	9.25	7.98	40.45	40.03
ENSG00000156711.10	MAPK13	-4.67	0.02	0.2	1.14	1.1	5.86	4.62
ENSG00000173530.5	TNFRSF10D	-4.69	0.01	0.17	1.1	1.1	4.68	5.65
ENSG00000135378.3	PRRG4	-4.71	0.00189	0.11	1.31	1.75	7.11	7.34
ENSG00000134755.9	DSC2	-4.73	0.00283	0.12	6.51	4.67	27.08	25.83
ENSG00000215819.3	KRT18P12	-4.74	0.02	0.18	2.19	1.76	8.46	10.28
ENSG00000174808.7	BTC	-4.78	0.02	0.18	6.49	5.22	30.63	25.3
ENSG00000150782.7	IL18	-4.8	0.00177	0.11	3.6	4.46	19.81	18.86
ENSG00000144115.11	THNSL2	-4.81	0.00407	0.12	2.01	1.39	7.9	8.46
ENSG00000175318.6	GRAMD2	-4.81	0.02	0.2	1.1	1.1	5.92	4.66
ENSG00000136425.7	CIB2	-4.83	0.000738	0.1	1.1	1.1	5.43	5.2
ENSG00000105519.5	CAPS	-4.85	0.00845	0.15	1.14	1.26	6.23	5.38
ENSG00000104081.8	BMF	-4.93	0.00995	0.16	1.22	1.14	5.34	6.26
ENSG00000163235.11	TGFA	-4.97	0.00392	0.12	2.29	2.4	11.08	12.24
ENSG00000203499.6	RP11-429J17.6	-5	0.00137	0.11	1.43	1.38	6.8	7.21
ENSG00000164197.7	RNF180	-5	0.00649	0.14	1.1	1.28	6.33	5.58
ENSG00000231203.1	KRT8P10	-5.02	0.00811	0.15	5.05	4.22	21.65	24.92
ENSG00000254285.2	RP11-252C19.2	-5.02	0.01	0.16	23.51	20.31	100.94	119.19
ENSG00000085117.7	CD82	-5.03	0.00937	0.15	20.28	19.24	91.58	107.05
ENSG00000120738.6	EGR1	-5.05	0.00033	0.08	2.03	1.75	9.52	9.54
ENSG00000161640.10	SIGLEC11	-5.14	0.01	0.17	1.1	2.34	8.3	9.4
ENSG00000149573.3	MPZL2	-5.15	0.00533	0.13	1.69	1.1	7.48	6.87
ENSG00000179403.10	VWA1	-5.15	0.00834	0.15	3.33	3.33	15.89	18.44
ENSG00000165591.6	FAAH2	-5.2	0.01	0.17	1.1	2.68	9.36	10.27
ENSG00000103490.11	PYCARD	-5.24	0.02	0.19	1.1	2.28	8.08	9.63
ENSG00000141738.8	GRB7	-5.26	0.00741	0.15	2.66	1.23	10.28	10.18
ENSG00000170421.5	KRT8	-5.26	0.01	0.18	295.92	314.58	1765.95	1446.95
ENSG00000220020.1	RP3-447E21.3	-5.29	0.000159	0.07	1.1	1.1	5.88	5.76
ENSG00000184368.9	MAP7D2	-5.35	0.000956	0.1	1.1	1.1	6.04	5.74
ENSG00000253620.2	AC144568.4	-5.36	0.02	0.2	2.62	1.1	11	8.93
ENSG00000116990.9	MYCL1	-5.39	0.00178	0.11	1.33	1.13	6.82	6.41
ENSG00000170382.7	LRRN2	-5.39	0.00196	0.11	1.1	1.16	5.88	6.32
ENSG00000111057.5	KRT18	-5.5	0.01	0.16	242.95	261.96	1508.35	1267.13
ENSG00000142185.11	TRPM2	-5.51	0.02	0.2	3.85	3.31	22.09	17.35
ENSG00000138271.4	GPR87	-5.53	0.00146	0.11	1.1	1.1	6.27	5.89
ENSG00000162069.9	CCDC64B	-5.53	0.02	0.2	1.1	1.1	6.86	5.3
ENSG00000169418.7	NPR1	-5.58	0.00786	0.15	18.85	16.81	92.2	106.61
ENSG00000135525.12	MAP7	-5.62	0.000581	0.1	2.65	3.16	16.56	16.16
ENSG00000105894.7	PTN	-5.69	0.00735	0.15	1.1	1.1	6.7	5.81
ENSG00000119888.6	EPCAM	-5.79	0.00553	0.14	48.99	47	295.1	260.8
ENSG00000163435.10	ELF3	-5.8	0.00308	0.12	18.02	15.62	93.2	101.86
ENSG00000148735.10	C10orf81	-5.91	0.00106	0.1	1.1	1.48	7.71	7.56
ENSG00000135363.7	LMO2	-5.92	0.00181	0.11	1.1	1.1	6.75	6.29
ENSG00000136235.9	GPNMB	-5.92	0.00806	0.15	1.48	1.1	7.11	8.19
ENSG00000133808.4	MICALCL	-5.94	0.02	0.18	1.1	1.97	9.98	8.25
ENSG00000101460.8	MAP1LC3A	-5.97	3.68e-05	0.04	1.1	1.1	6.6	6.54
ENSG00000145284.7	SCD5	-6.03	0.000818	0.1	7.02	8.23	45.05	46.88
ENSG00000163694.10	RBM47	-6.03	0.00257	0.12	4.18	2.53	19.97	20.43
ENSG00000250527.1	AL035661.1	-6.05	0.00124	0.1	1.1	1.1	6.85	6.46
ENSG00000204282.2	AC021593.1	-6.09	0.02	0.2	1.1	1.1	5.84	7.55
ENSG00000081923.5	ATP8B1	-6.1	0.000117	0.07	1.1	1.1	6.77	6.65
ENSG00000172005.6	MAL	-6.12	0.00961	0.15	14.35	13.56	78.29	92.36
ENSG00000074181.2	NOTCH3	-6.13	0.000591	0.1	2.8	2.7	16.5	17.17
ENSG00000125726.4	CD70	-6.19	0.00176	0.11	1.45	1.29	8.2	8.78
ENSG00000166578.3	IQCD	-6.19	0.00381	0.12	4.08	5.75	31.77	29.09
ENSG00000064655.13	EYA2	-6.2	0.02	0.19	2.58	1.1	12.49	10.32
ENSG00000085552.11	IGSF9	-6.22	0.00431	0.13	4.35	3.77	23.92	26.66
ENSG00000213943.3	KRT18P17	-6.29	0.00103	0.1	3.13	2.29	16.84	17.23
ENSG00000188112.4	C6orf132	-6.32	0.000595	0.1	5	6.46	36.37	36.1
ENSG00000187017.10	ESPN	-6.4	0.02	0.2	6.28	8.26	40.85	52.15
ENSG00000129354.6	AP1M2	-6.42	0.00652	0.14	12.68	10.67	79.96	69.89
ENSG00000144063.3	MALL	-6.45	0.00939	0.15	1.1	1.1	7.69	6.51
ENSG00000105963.7	ADAP1	-6.48	0.02	0.2	2.37	1.98	12.21	15.95
ENSG00000064270.6	ATP2C2	-6.51	0.000334	0.08	1.1	1.1	7.05	7.27
ENSG00000115363.9	FAM176A	-6.59	0.00178	0.11	4.78	3.02	25.45	25.99
ENSG00000008394.7	MGST1	-6.72	0.00281	0.12	31.26	26.05	200.94	184.32
ENSG00000167880.2	EVPL	-6.74	0.00866	0.15	1.94	1.1	9.52	10.92
ENSG00000143375.9	CGN	-6.76	0.01	0.17	4.54	7.98	38.45	46.27
ENSG00000179913.5	B3GNT3	-6.77	0.02	0.19	1.17	1.1	6.78	8.59
ENSG00000159166.9	LAD1	-6.79	0.00663	0.14	16.85	11.48	102.35	90.04
ENSG00000154760.9	SLFN13	-6.83	0.00799	0.15	2.72	1.1	12.47	13.64
ENSG00000142273.6	CBLC	-6.99	0.01	0.18	1.69	1.1	10.71	8.76
ENSG00000170468.5	AC005280.1	-7.04	0.000325	0.08	1.1	1.1	7.87	7.63
ENSG00000176532.3	PRR15	-7.08	0.01	0.17	1.1	1.1	8.52	7.05
ENSG00000250606.3	PRSS2	-7.16	0.00865	0.15	1.1	3.71	16.76	17.7
ENSG00000171195.5	MUC7	-7.22	1.05e-05	0.03	1.1	1.1	7.91	7.96
ENSG00000187720.8	THSD4	-7.25	0.01	0.18	1.42	1.59	12.1	9.77
ENSG00000169035.6	KLK7	-7.26	0.0092	0.15	1.1	1.1	8.65	7.32
ENSG00000165905.12	GYLTL1B	-7.27	0.00166	0.11	3.07	3.76	24.05	25.66
ENSG00000253313.1	C1orf210	-7.42	0.000264	0.08	1.1	1.1	8.04	8.27
ENSG00000007062.7	PROM1	-7.42	0.00234	0.12	1.87	1.1	10.75	11.26
ENSG00000017427.11	IGF1	-7.45	0.0048	0.13	1.1	1.1	8.68	7.7
ENSG00000099812.4	C19orf21	-7.53	0.00508	0.13	5.81	5.56	45.42	40.12
ENSG00000047457.9	CP	-7.58	0.00446	0.13	7.78	5.08	46.24	51.23
ENSG00000134363.6	FST	-7.62	0.00236	0.12	12.41	6.97	72.27	75.34
ENSG00000175591.7	P2RY2	-7.76	0.000654	0.1	3.12	2.24	20.65	20.96
ENSG00000171243.7	SOSTDC1	-7.91	0.0037	0.12	1.1	1.65	11.39	10.37
ENSG00000173267.9	SNCG	-8	0.00451	0.13	3.96	4.45	35.6	31.66
ENSG00000105289.9	TJP3	-8.17	0.00239	0.12	1.74	2.04	16.08	14.79
ENSG00000254010.1	RP11-103H7.5	-8.18	0.00621	0.14	5.17	4.52	36.9	42.37
ENSG00000117595.6	IRF6	-8.22	0.00628	0.14	2.26	1.68	17.3	15.11
ENSG00000166292.5	TMEM100	-8.23	0.01	0.17	10.55	12.45	103.88	85.39
ENSG00000175707.6	C1orf172	-8.33	0.000777	0.1	1.1	1.1	8.94	9.39
ENSG00000133019.7	CHRM3	-8.39	0.000268	0.08	1.1	1.4	10.47	10.51
ENSG00000163814.3	CDCP1	-8.45	0.00272	0.12	1.1	1.1	8.87	9.72
ENSG00000048540.9	LMO3	-8.49	0.000146	0.07	3.84	4.06	33.18	33.86
ENSG00000168672.3	FAM84B	-8.49	0.0022	0.12	4.23	4.58	38.9	35.83
ENSG00000225356.2	RP11-433O3.1	-8.55	0.00224	0.12	5.61	4.39	41.05	44.41
ENSG00000169908.5	TM4SF1	-8.58	0.000269	0.08	30.28	31.45	261.02	268.6
ENSG00000168994.8	C6orf145	-8.7	0.0024	0.12	5.88	5.27	50.59	46.42
ENSG00000118898.6	PPL	-8.71	0.000171	0.07	7.81	7.08	64.18	65.49
ENSG00000131037.8	EPS8L1	-8.85	0.00104	0.1	2.74	2.76	25.07	23.68
ENSG00000165409.9	TSHR	-8.86	0.000347	0.08	1.1	1.1	9.58	9.9
ENSG00000256767.1	AC018728.1	-8.96	0.00515	0.13	1.1	1.1	9.22	10.48
ENSG00000003147.13	ICA1	-9.04	0.02	0.18	2.04	2.25	21.61	17.19
ENSG00000163624.5	CDS1	-9.12	0.00323	0.12	2.1	2.47	21.92	19.83
ENSG00000151882.7	CCL28	-9.77	0.02	0.19	1.1	1.1	12.04	9.45
ENSG00000075275.12	CELSR1	-9.9	0.000827	0.1	2.29	1.37	18.23	18.03
ENSG00000233834.2	AC005083.1	-9.94	0.00684	0.14	1.1	1.1	11.75	10.12
ENSG00000230099.2	TRBV5-4	-10.06	0.02	0.19	1.1	2.36	19.47	15.35
ENSG00000104140.6	RHOV	-10.17	0.02	0.18	1.1	1.52	11.78	14.91
ENSG00000253549.1	RP11-317J10.2	-10.23	0.02	0.18	2.03	1.1	14.15	17.81
ENSG00000224259.1	RP11-48O20.4	-10.37	0.00522	0.13	1.1	1.1	12.16	10.66
ENSG00000179178.6	TMEM125	-10.51	0.02	0.2	2.2	2.27	26.65	20.27
ENSG00000119411.10	BSPRY	-10.61	4.23e-05	0.04	1.1	1.1	11.74	11.61
ENSG00000184697.4	CLDN6	-10.69	0.000931	0.1	4.92	6.11	60.45	57.41
ENSG00000101160.8	CTSZ	-10.75	0.00363	0.12	6.23	5.5	66.56	59.68
ENSG00000042493.10	CAPG	-10.79	0.000543	0.1	3.86	2.97	37.5	36.22
ENSG00000165443.7	PHYHIPL	-10.85	0.0056	0.14	1.21	1.1	13.41	11.7
ENSG00000183421.6	RIPK4	-10.91	6.9e-05	0.05	3.7	3.37	38.82	38.34
ENSG00000115380.13	EFEMP1	-10.97	0.00293	0.12	1.1	1.1	12.67	11.48
ENSG00000166145.8	SPINT1	-10.99	0.000316	0.08	9.84	7.92	96.37	98.88
ENSG00000117069.9	ST6GALNAC5	-11.23	0.00762	0.15	1.15	1.1	13.64	11.62
ENSG00000182107.4	TMEM30B	-11.57	0.00692	0.14	1.1	1.1	13.7	11.76
ENSG00000186007.5	LEMD1	-11.57	0.00781	0.15	1.65	3.05	29.3	25.11
ENSG00000180914.6	OXTR	-11.69	0.00374	0.12	1.1	1.38	15.27	13.67
ENSG00000131981.9	LGALS3	-11.97	0.00647	0.14	17.7	19.19	237.17	204.5
ENSG00000149418.5	ST14	-12.54	0.00302	0.12	4.92	4.84	64.29	58.08
ENSG00000206828.1	U1.75	-12.99	0.00764	0.15	1.1	1.1	15.44	13.12
ENSG00000135373.8	EHF	-13.32	0.02	0.19	11.21	8.63	148.57	115.59
ENSG00000236883.1	AP001615.9	-13.82	0.00409	0.12	3.41	2.71	44.74	39.76
ENSG00000111319.8	SCNN1A	-14.24	0.00825	0.15	15.83	13.88	229.42	193.54
ENSG00000137440.3	FGFBP1	-14.51	0.00773	0.15	3.83	4.99	69.3	58.81
ENSG00000171345.8	KRT19	-14.66	0.00209	0.11	42.58	47.6	689.08	632.91
ENSG00000070526.9	ST6GALNAC1	-14.75	0.01	0.16	1.1	1.46	20.77	16.98
ENSG00000137648.12	TMPRSS4	-14.9	0.00489	0.13	2.78	2.41	36.13	41.18
ENSG00000130545.10	CRB3	-15.71	0.00265	0.12	1.5	1.33	21.21	23.35
ENSG00000250591.2	U66061.38	-15.79	0.00344	0.12	1.99	1.97	33.01	29.57
ENSG00000062038.7	CDH3	-15.86	0.000182	0.07	3.28	2.22	43.73	43.42
ENSG00000170477.7	KRT4	-16.37	0.00142	0.11	3.18	2.16	42.27	45.2
ENSG00000008323.11	PLEKHG6	-16.79	0.02	0.2	4.03	2.09	58.67	44.23
ENSG00000065361.6	ERBB3	-16.85	0.000688	0.1	1.1	1.38	21.36	20.37
ENSG00000104413.11	ESRP1	-17.57	0.00696	0.14	5.26	5.69	103.79	88.58
ENSG00000229807.3	XIST	-17.62	0.00116	0.1	1.1	1.1	20.01	18.76
ENSG00000134258.11	VTCN1	-18.44	0.00229	0.12	1.1	1.22	22.35	20.42
ENSG00000176945.11	MUC20	-18.5	0.00158	0.11	1.1	1.1	19.59	21.12
ENSG00000167608.6	TMC4	-18.86	0.02	0.2	6.11	8.03	113.64	153.15
ENSG00000184363.5	PKP3	-18.95	0.01	0.16	5.1	4.08	78.56	95.41
ENSG00000057704.5	TMCC3	-19.28	0.01	0.17	1.81	1.8	38.4	31.19
ENSG00000111348.4	ARHGDIB	-20.57	1.87e-05	0.03	3.48	3.28	69.86	69.32
ENSG00000039068.9	CDH1	-21.02	0.00207	0.11	2.09	2.04	45.24	41.47
ENSG00000165215.5	CLDN3	-21.4	7.24e-05	0.05	1.79	1.28	32.69	32.84
ENSG00000182585.5	EPGN	-21.63	0.0038	0.12	1.1	1.1	25.2	22.39
ENSG00000114115.5	RBP1	-21.88	0.01	0.17	1.77	5.65	72.06	90.17
ENSG00000184292.5	TACSTD2	-22.33	5.83e-05	0.04	2.67	3.44	67.88	68.52
ENSG00000136155.11	SCEL	-22.5	0.02	0.18	2.16	1.88	51.07	39.73
ENSG00000139055.2	ERP27	-22.61	0.01	0.16	1.1	1.1	27.36	22.38
ENSG00000181885.11	CLDN7	-23.77	0.00289	0.12	4.16	3.03	89.86	81.11
ENSG00000205236.5	UPK3BL	-24.41	0.00725	0.14	1.1	1.1	29.06	24.65
ENSG00000052344.9	PRSS8	-25.43	0.00996	0.16	1.11	1.96	42.74	35.25
ENSG00000154646.4	TMPRSS15	-28.47	0.01	0.17	1.1	1.1	34.77	27.86
ENSG00000215845.6	TSTD1	-35.6	0.00152	0.11	1.1	1.1	40.65	37.68
ENSG00000132698.9	RAB25	-37.14	0.01	0.17	1.1	1.1	36.16	45.55
ENSG00000115339.9	GALNT3	-41.33	0.00114	0.1	1.1	1.16	48.19	45.12
ENSG00000189143.7	CLDN4	-49.6	8.6e-05	0.05	2.07	1.52	89.85	88.32
ENSG00000182351.6	AP000358.3	-72	0.02	0.2	1.1	1.1	67.56	90.85

## Sheet: Gluc3
Feature ID	gene_short_name	Fold change	P-value	q-value (FDR)	OVCAR3-Gluc3 rep1	OVCAR3-Gluc3 rep2	OVCAR3 control rep2	OVCAR3 control rep1
ENSG00000166741.3	NNMT	144.09	0.000409	0.06	258.25	268.74	2.56	1.1
ENSG00000113140.6	SPARC	77.01	0.000103	0.05	267.07	261.79	3.31	3.56
ENSG00000026025.8	VIM	46.59	0.000909	0.08	550.21	518.69	12.2	10.75
ENSG00000087245.6	MMP2	38.52	0.00119	0.08	41.12	43.98	1.1	1.11
ENSG00000241465.2	GAGE12I	27.35	0.00163	0.08	43.05	46.53	1.81	1.46
ENSG00000234961.1	RP11-124N14.3	26.71	0.02	0.15	81.48	61.98	4.27	1.1
ENSG00000228598.1	AC007001.4	26.5	0.00267	0.09	30.6	27.69	1.1	1.1
ENSG00000240694.3	PNMA2	23.87	0.01	0.13	28.87	23.65	1.1	1.1
ENSG00000154928.12	EPHB1	21.67	0.02	0.16	27.39	20.29	1.1	1.1
ENSG00000158270.9	COLEC12	21.18	0.00129	0.08	24.1	22.5	1.1	1.1
ENSG00000255738.1	GAGE4	20.97	0.00844	0.12	48.35	40.56	1.75	2.49
ENSG00000215269.4	GAGE12G	20.44	0.0015	0.08	43.98	47.32	2.42	2.04
ENSG00000243955.1	GSTA1	20.25	0.0043	0.1	23.67	20.88	1.1	1.1
ENSG00000149591.11	TAGLN	19.66	7.05e-06	0.03	88.8	89.08	4.7	4.35
ENSG00000236249.3	GAGE2C	19.21	0.000525	0.07	54.83	52.52	2.62	2.97
ENSG00000224659.2	GAGE12J	18.8	0.000296	0.06	21.01	20.34	1.1	1.1
ENSG00000236362.2	GAGE12F	17.34	0.00103	0.08	50.37	53.36	3.48	2.5
ENSG00000176907.3	C8orf4	16.19	0.000255	0.06	34.44	35.48	2.23	2.09
ENSG00000163661.3	PTX3	15.94	0.00131	0.08	48.58	45.4	2.82	3.07
ENSG00000043355.5	ZIC2	15.83	0.00868	0.12	16.95	20.21	1.1	1.25
ENSG00000134013.9	LOXL2	15.44	0.00245	0.09	52.74	48.07	3.13	3.4
ENSG00000109099.8	PMP22	15.04	0.02	0.16	18.78	14.3	1.1	1.1
ENSG00000240257.1	GAGE2D	14.94	0.00164	0.08	57.98	53.89	3.19	4.3
ENSG00000189068.5	VSTM1	14.89	0.01	0.14	18.39	23	1.68	1.1
ENSG00000092964.10	DPYSL2	14.61	0.00284	0.1	31.47	28.74	1.44	2.68
ENSG00000224902.2	GAGE12H	14.37	0.000638	0.07	23.28	23.9	2.1	1.18
ENSG00000216649.3	GAGE12E	13.93	0.000588	0.07	22.27	22.34	2.1	1.1
ENSG00000237671.3	GAGE12C	13.8	0.000935	0.08	23.97	23.43	2.34	1.1
ENSG00000255575.1	RP1-267D11.1	13.51	0.000463	0.06	16.04	16.65	1.32	1.1
ENSG00000152503.5	TRIM36	13.28	0.01	0.14	26.89	33.61	1.79	2.76
ENSG00000205775.8	GAGE2E	12.87	6.39e-05	0.04	33.25	33.62	2.44	2.76
ENSG00000137558.3	PI15	12.69	7.49e-05	0.04	14.33	14.55	1.1	1.18
ENSG00000068781.14	STON1-GTF2A1L	12.3	0.000874	0.08	16.17	15.39	1.47	1.1
ENSG00000134548.5	C12orf39	12.02	0.01	0.13	67.64	55.81	4.32	5.94
ENSG00000125388.14	GRK4	11.89	0.000746	0.07	19.08	19.93	1.89	1.39
ENSG00000189064.8	GAGE2A	11.13	0.00412	0.1	39.89	35.49	3.16	3.62
ENSG00000231850.2	GAGE2B	10.98	0.01	0.13	56.57	46.35	3.72	5.66
ENSG00000227488.2	GAGE12D	10.95	0.00163	0.08	20.16	20.11	2.58	1.1
ENSG00000124920.9	C11orf9	10.82	0.02	0.16	18	13.56	1.82	1.1
ENSG00000198121.7	LPAR1	10.53	0.00431	0.1	20.51	18.22	1.97	1.71
ENSG00000107984.5	DKK1	10.32	0.04	0.19	21.13	14.77	2.38	1.1
ENSG00000105974.7	CAV1	9.77	0.000258	0.06	341.58	344.91	30.46	39.79
ENSG00000163132.6	MSX1	9.73	0.000322	0.06	12.36	12.54	1.46	1.1
ENSG00000237597.3	GAGE13	9.64	0.00755	0.12	10.49	12.27	1.26	1.1
ENSG00000123364.2	HOXC13	9.49	0.000243	0.06	10.58	10.29	1.1	1.1
ENSG00000124102.4	PI3	9.44	6.54e-05	0.04	70.88	71.84	7.76	7.37
ENSG00000088756.7	ARHGAP28	9.29	0.01	0.13	26.18	21.38	3.01	2.11
ENSG00000173198.4	CYSLTR1	9.21	0.03	0.17	11.63	8.64	1.1	1.1
ENSG00000117385.10	LEPRE1	9.17	0.01	0.13	100.78	82.75	9.28	10.75
ENSG00000084453.12	SLCO1A2	9.06	0.00121	0.08	12.4	11.82	1.57	1.1
ENSG00000111450.9	STX2	9.05	0.03	0.17	12.42	9.17	1.29	1.1
ENSG00000105605.3	CACNG7	8.87	0.00522	0.11	13.29	11.8	1.73	1.1
ENSG00000198670.6	LPA	8.83	0.02	0.16	11.06	8.37	1.1	1.1
ENSG00000175445.9	LPL	8.78	0.02	0.16	9.16	11.84	1.1	1.29
ENSG00000038945.9	MSR1	8.75	0.00601	0.11	11.24	9.81	1.31	1.1
ENSG00000227971.1	RP11-600G3.1	8.7	0.00157	0.08	9.48	10.17	1.1	1.16
ENSG00000174059.11	CD34	8.63	0.04	0.2	11.49	7.78	1.13	1.1
ENSG00000135502.12	SLC26A10	8.59	0.00258	0.09	39.19	36.17	5.15	3.62
ENSG00000168685.10	IL7R	8.44	0.03	0.18	16.49	22.87	3.02	1.65
ENSG00000165072.9	MAMDC2	8.39	0.0046	0.11	73.44	65.53	6.98	9.59
ENSG00000252481.1	SCARNA13	8.31	0.03	0.17	10.56	7.72	1.1	1.1
ENSG00000107551.13	RASSF4	8.23	0.00261	0.09	26.39	28.71	3.79	2.91
ENSG00000215274.5	GAGE10	8.09	0.02	0.16	7.66	10.12	1.1	1.1
ENSG00000115525.11	ST3GAL5	7.98	0.00551	0.11	12.15	10.81	1.1	1.78
ENSG00000140092.9	FBLN5	7.95	0.000654	0.07	10.65	10.61	1.1	1.57
ENSG00000197614.5	MFAP5	7.93	0.00244	0.09	13.12	13.28	1.1	2.23
ENSG00000151892.9	GFRA1	7.92	0.00637	0.11	44.34	38.53	5.1	5.36
ENSG00000138316.6	ADAMTS14	7.58	0.000929	0.08	12.81	13.34	1.5	1.95
ENSG00000135454.7	B4GALNT1	7.53	0.000837	0.08	30.02	28.93	4.42	3.41
ENSG00000243187.1	RP11-496B10.5	7.47	0.01	0.13	9	7.42	1.1	1.1
ENSG00000139679.9	LPAR6	7.33	0.03	0.17	6.92	9.2	1.1	1.1
ENSG00000115461.4	IGFBP5	7.29	0.00219	0.09	59.67	62.13	10.48	6.22
ENSG00000182492.8	BGN	7.12	0.00752	0.12	48.6	41.83	6.55	6.15
ENSG00000154721.9	JAM2	6.96	0.0043	0.1	8.08	7.22	1.1	1.1
ENSG00000162493.12	PDPN	6.92	0.02	0.15	8.52	6.71	1.1	1.1
ENSG00000107796.7	ACTA2	6.76	0.000629	0.07	10.32	10.62	1.38	1.72
ENSG00000090339.3	ICAM1	6.59	0.000151	0.05	46.45	45.56	6.8	7.16
ENSG00000117394.12	SLC2A1	6.58	0.00233	0.09	376	407.29	55.94	63.08
ENSG00000142173.10	COL6A2	6.51	0.04	0.19	38.45	27.97	3.32	6.88
ENSG00000165996.8	PTPLA	6.47	0.03	0.18	8.95	12.21	1.35	1.92
ENSG00000157404.10	KIT	6.3	0.03	0.17	13.69	10.53	1.41	2.44
ENSG00000104951.10	IL4I1	6.29	0.00164	0.08	15.88	16.25	3.07	2.04
ENSG00000230687.1	RP5-1114G22.2	6.29	0.00625	0.11	6.46	7.39	1.1	1.1
ENSG00000117525.9	F3	6.2	0.00217	0.09	36.44	34.5	4.73	6.72
ENSG00000128567.11	PODXL	6.18	0.00101	0.08	519.34	547.65	85.22	87.31
ENSG00000182674.5	KCNB2	6.13	0.01	0.13	7.31	6.17	1.1	1.1
ENSG00000008517.11	IL32	6.12	0.00026	0.06	85.58	87.19	13.27	14.97
ENSG00000118503.9	TNFAIP3	6.08	0.00483	0.11	123.4	138.29	23.18	19.83
ENSG00000121966.5	CXCR4	6.03	0.0017	0.08	6.87	6.41	1.1	1.1
ENSG00000101333.11	PLCB4	5.79	0.0098	0.13	58.91	50.06	8.61	10.22
ENSG00000197565.10	COL4A6	5.74	0.000904	0.08	6.39	6.7	1.18	1.1
ENSG00000189056.8	RELN	5.74	0.02	0.16	7.12	5.52	1.1	1.1
ENSG00000135424.9	ITGA7	5.67	0.00538	0.11	5.86	6.62	1.1	1.1
ENSG00000232810.3	TNF	5.65	0.00463	0.11	21.78	19.73	4.24	3.12
ENSG00000216775.1	RP1-152L7.5	5.62	0.04	0.2	11.84	8.5	2.39	1.23
ENSG00000244486.2	SCARF2	5.52	0.02	0.16	5.34	6.8	1.1	1.1
ENSG00000102181.13	CD99L2	5.5	0.00218	0.09	48.43	52.02	9.82	8.45
ENSG00000157570.7	TSPAN18	5.48	0.01	0.13	28.34	33.84	6.36	4.99
ENSG00000101017.8	CD40	5.46	0.00343	0.1	24.66	22.67	3.79	4.87
ENSG00000138744.8	NAAA	5.46	0.00426	0.1	29.55	26.66	4.73	5.56
ENSG00000134775.8	FHOD3	5.43	0.00357	0.1	6.26	5.68	1.1	1.1
ENSG00000163297.12	ANTXR2	5.42	0.03	0.18	14.78	10.88	2.73	2
ENSG00000170891.6	CYTL1	5.36	0.00563	0.11	6.26	5.54	1.1	1.1
ENSG00000256923.1	RP11-449P1.1	5.35	0.00333	0.1	6.68	7.2	1.49	1.1
ENSG00000196549.6	MME	5.29	0.00147	0.08	13.41	14.2	2.78	2.44
ENSG00000049249.4	TNFRSF9	5.24	0.02	0.16	6.47	5.06	1.1	1.1
ENSG00000167614.8	TTYH1	5.23	0.00959	0.13	19.06	16.38	2.95	3.83
ENSG00000213886.3	UBD	5.2	0.000214	0.06	5.66	5.79	1.1	1.1
ENSG00000152154.5	TMEM178	5.17	0.000206	0.06	80.63	81.76	14.95	16.46
ENSG00000166033.6	HTRA1	5.16	0.02	0.16	6.93	8.83	1.27	1.78
ENSG00000050555.11	LAMC3	5.14	0.02	0.16	20.82	16.25	3.17	4.05
ENSG00000116544.6	DLGAP3	5.13	0.00433	0.11	7.74	7.76	1.1	1.92
ENSG00000131711.10	MAP1B	5.11	0.000441	0.06	15.38	15.35	2.75	3.26
ENSG00000105971.9	CAV2	5.1	4.03e-05	0.04	108.57	108.14	20.72	21.74
ENSG00000213398.2	LCAT	5.04	0.000909	0.08	5.68	5.41	1.1	1.1
ENSG00000184613.4	NELL2	5.03	0.00181	0.08	29.75	27.8	5.85	5.58
ENSG00000177469.10	PTRF	5.01	4.37e-05	0.04	103.81	103.83	20.15	21.25
ENSG00000143631.9	FLG	5	0.00474	0.11	672.06	746	128.78	154.76
ENSG00000118523.5	CTGF	4.98	0.000159	0.05	335.42	332.7	70.15	63.98
ENSG00000137142.4	IGFBPL1	4.96	0.000643	0.07	5.34	5.56	1.1	1.1
ENSG00000033327.8	GAB2	4.95	0.000569	0.07	101.05	104.05	19.47	21.98
ENSG00000066056.7	TIE1	4.95	0.02	0.16	4.81	6.08	1.1	1.1
ENSG00000117020.11	AKT3	4.94	0.03	0.17	14.06	10.9	3.05	2
ENSG00000173482.11	PTPRM	4.92	0.000159	0.05	14.8	14.51	3	2.96
ENSG00000081087.10	OSTM1	4.92	0.01	0.13	27.93	32.77	4.83	7.5
ENSG00000185904.6	RP11-178A10.1	4.87	0.00643	0.11	13.63	12.7	2	3.4
ENSG00000104435.7	STMN2	4.87	0.04	0.19	4.48	6.24	1.1	1.1
ENSG00000154736.5	ADAMTS5	4.85	0.00128	0.08	6.18	5.9	1.15	1.34
ENSG00000183688.4	FAM101B	4.82	0.00289	0.1	12.52	11.54	2.66	2.34
ENSG00000107731.8	UNC5B	4.75	0.00338	0.1	6.13	6.7	1.26	1.44
ENSG00000187601.3	MAGEH1	4.74	0.02	0.15	5.16	6.36	1.1	1.33
ENSG00000157851.12	DPYSL5	4.73	0.02	0.16	14.04	11.44	1.91	3.48
ENSG00000142156.8	COL6A1	4.7	0.00401	0.1	54.9	56.68	9.24	14.52
ENSG00000215475.2	SIAH3	4.68	0.000193	0.06	5.21	5.1	1.1	1.1
ENSG00000128274.10	A4GALT	4.68	0.00686	0.11	5.99	6.64	1.1	1.6
ENSG00000044524.6	EPHA3	4.68	0.02	0.15	27.49	22.39	4.59	6.07
ENSG00000118785.8	SPP1	4.68	0.03	0.18	6.87	5.18	1.47	1.1
ENSG00000177508.9	IRX3	4.67	0.000354	0.06	5.21	5.06	1.1	1.1
ENSG00000255981.1	AC025048.1	4.67	0.00724	0.12	6.12	5.39	1.1	1.36
ENSG00000026508.11	CD44	4.67	0.01	0.13	92.91	82.27	24.21	13.28
ENSG00000107242.11	PIP5K1B	4.65	7.07e-06	0.03	5.1	5.12	1.1	1.1
ENSG00000254122.1	PCDHGB7	4.65	0.04	0.19	4.34	5.89	1.1	1.1
ENSG00000122863.5	CHST3	4.64	0.00143	0.08	12.68	11.98	2.76	2.56
ENSG00000003989.12	SLC7A2	4.64	0.02	0.14	9.13	7.51	2	1.58
ENSG00000169126.10	ARMC4	4.64	0.04	0.2	21.27	15.75	2.76	5.22
ENSG00000245694.2	CRNDE	4.63	0.03	0.17	15.77	20.59	4.01	3.84
ENSG00000160255.11	ITGB2	4.58	0.04	0.19	8.98	6.62	1.39	2.02
ENSG00000240184.2	PCDHGC3	4.49	0.000588	0.07	35.49	34.52	7.35	8.25
ENSG00000020577.7	SAMD4A	4.49	0.000731	0.07	41.45	40.83	9.97	8.35
ENSG00000152661.6	GJA1	4.48	0.000261	0.06	51.45	50.76	11.95	10.87
ENSG00000152128.12	TMEM163	4.48	0.04	0.2	4.13	5.73	1.1	1.1
ENSG00000220548.1	RP11-162L10.1	4.44	0.0011	0.08	5.01	4.76	1.1	1.1
ENSG00000227992.1	AC108463.2	4.44	0.03	0.17	5.67	4.39	1.16	1.1
ENSG00000170558.4	CDH2	4.43	0.00715	0.12	36.42	36.06	10.57	5.81
ENSG00000248121.1	AC005562.2	4.42	0.0049	0.11	9.94	9.01	2.37	1.92
ENSG00000090006.12	LTBP4	4.42	0.04	0.2	16.42	11.76	3.67	2.71
ENSG00000256428.1	RP11-467L20.9	4.27	0.02	0.14	4.25	5.14	1.1	1.1
ENSG00000180806.4	HOXC9	4.26	0.00954	0.13	5.89	6.62	1.77	1.17
ENSG00000148948.3	LRRC4C	4.25	0.01	0.13	7.5	6.47	1.35	1.93
ENSG00000077238.7	IL4R	4.24	0.02	0.16	4.51	5.73	1.32	1.1
ENSG00000198804.2	MT-CO1	4.2	0.00285	0.1	5270.38	5642.59	1419.53	1175.79
ENSG00000086205.11	FOLH1	4.18	0.04	0.2	3.86	5.32	1.1	1.1
ENSG00000012171.13	SEMA3B	4.13	0.000449	0.06	86.67	87.49	19.75	22.42
ENSG00000124067.9	SLC12A4	4.13	0.00245	0.09	16.99	17.83	3.71	4.72
ENSG00000175745.7	NR2F1	4.13	0.02	0.16	13.81	17.54	4.22	3.37
ENSG00000198353.5	HOXC5	4.07	0.02	0.15	8.4	10.23	2.51	2.07
ENSG00000105137.7	SYDE1	4.06	0.00375	0.1	6.3	6.18	1.82	1.26
ENSG00000186594.5	C17orf91	4.03	0.01	0.13	5.18	6.04	1.62	1.16
ENSG00000158258.10	CLSTN2	4.02	0.03	0.17	48.4	37.33	10.18	11.16
ENSG00000234819.1	RP11-336N8.4	4.01	0.03	0.18	27.27	22.15	3.86	8.48
ENSG00000095739.6	BAMBI	4.01	0.04	0.19	5.51	7.47	1.84	1.4
ENSG00000139278.4	GLIPR1	4.01	0.04	0.2	5.96	4.35	1.17	1.4
ENSG00000074416.8	MGLL	3.99	0.00558	0.11	7.57	8.42	1.86	2.15
ENSG00000135636.8	DYSF	3.99	0.00845	0.12	5.07	5.81	1.44	1.28
ENSG00000231344.1	RP3-426I6.2	3.97	0.04	0.19	12.94	17.02	2.84	4.71
ENSG00000173406.10	DAB1	3.97	0.04	0.2	5.08	3.66	1.1	1.1
ENSG00000184838.10	PRR16	3.96	0.00529	0.11	14.97	16.63	4.22	3.76
ENSG00000115641.13	FHL2	3.96	0.02	0.16	224.54	180.6	43.97	58.46
ENSG00000075618.11	FSCN1	3.93	0.00128	0.08	144.74	152.41	38.88	36.81
ENSG00000172348.10	RCAN2	3.92	0.00614	0.11	66.93	59.53	15.85	16.38
ENSG00000113083.7	LOX	3.92	0.03	0.17	12.3	10.07	1.89	3.81
ENSG00000197043.7	ANXA6	3.88	0.000101	0.05	85.35	85.63	21.43	22.67
ENSG00000071575.7	TRIB2	3.87	0.00558	0.11	68.9	73.4	21.65	15.14
ENSG00000198105.7	ZNF248	3.87	0.03	0.17	48.05	39.82	7.66	15.08
ENSG00000185483.6	ROR1	3.86	0.00148	0.08	14.2	13.43	3.68	3.49
ENSG00000158458.14	NRG2	3.86	0.00516	0.11	12.81	12.99	4.02	2.66
ENSG00000136854.11	STXBP1	3.85	0.00054	0.07	25.07	24.83	6.07	6.89
ENSG00000172175.7	MALT1	3.83	0.004	0.1	66.74	60.98	15.84	17.48
ENSG00000152377.8	SPOCK1	3.83	0.01	0.13	64.84	55.49	16.53	14.86
ENSG00000233585.1	AC115617.2	3.83	0.04	0.2	9.88	12.98	2.07	3.9
ENSG00000241304.1	AL589825.1	3.81	0.02	0.15	6.18	6.63	1.1	2.26
ENSG00000187243.11	MAGED4B	3.79	0.00749	0.12	55.85	51.09	11.66	16.59
ENSG00000074410.8	CA12	3.76	0.000261	0.06	6.74	6.9	1.79	1.84
ENSG00000074590.7	NUAK1	3.76	0.04	0.2	17.65	13.05	4.55	3.61
ENSG00000237973.1	RP5-857K21.6	3.75	0.00349	0.1	1346.11	1358.94	418.87	302.05
ENSG00000213413.2	PVRIG	3.73	0.04	0.2	4.74	6.45	1.53	1.47
ENSG00000139971.9	C14orf37	3.7	0.02	0.16	14.34	11.54	3.3	3.7
ENSG00000140968.4	IRF8	3.69	0.0074	0.12	5.33	6.03	1.6	1.48
ENSG00000184500.10	PROS1	3.69	0.01	0.14	19.1	16.03	4.61	4.9
ENSG00000198959.6	TGM2	3.68	0.00107	0.08	38.41	36.68	9.96	10.42
ENSG00000235501.1	RP4-639F20.1	3.68	0.00479	0.11	29.15	26.67	6.92	8.26
ENSG00000110900.10	TSPAN11	3.67	0.00915	0.12	5.48	5.35	1.85	1.1
ENSG00000166780.5	C16orf45	3.66	0.01	0.13	7.23	6.39	2.23	1.49
ENSG00000116962.9	NID1	3.63	0.02	0.15	16.77	13.8	4.03	4.38
ENSG00000144802.7	NFKBIZ	3.62	0.01	0.13	18.43	20.17	4.2	6.47
ENSG00000205420.4	KRT6A	3.62	0.03	0.17	8.57	6.63	2.03	2.17
ENSG00000197943.4	PLCG2	3.59	0.00677	0.11	14.25	12.74	3.48	4.04
ENSG00000152804.5	HHEX	3.59	0.04	0.19	13.56	10.37	2.79	3.87
ENSG00000198786.2	MT-ND5	3.58	0.01	0.14	1174.44	1368.59	404.31	305.52
ENSG00000186469.3	GNG2	3.57	0.00505	0.11	7.23	6.52	1.9	1.95
ENSG00000136026.8	CKAP4	3.56	0.000971	0.08	124.11	118.68	34.21	34.04
ENSG00000139318.5	DUSP6	3.55	0.00634	0.11	17.35	19.37	4.86	5.48
ENSG00000246901.2	AC018557.1	3.54	0.01	0.13	5.29	5.57	1.1	1.97
ENSG00000095303.10	PTGS1	3.53	0.00351	0.1	88.35	81.4	23.06	25.03
ENSG00000095397.9	DFNB31	3.52	0.01	0.14	5.47	4.97	1.1	1.86
ENSG00000240452.1	RP11-567P17.1	3.52	0.03	0.18	4.43	5.58	1.1	1.74
ENSG00000096093.9	EFHC1	3.49	0.02	0.15	18.04	14.85	4.28	5.15
ENSG00000005884.11	ITGA3	3.48	0.000344	0.06	708.47	690.67	203.52	198.49
ENSG00000157168.13	NRG1	3.48	0.0024	0.09	54.71	51.24	14.59	15.88
ENSG00000237515.3	SHISA9	3.48	0.00891	0.12	36.37	32.85	8.39	11.48
ENSG00000076706.7	MCAM	3.47	0.02	0.16	78.69	96.66	23.34	27.14
ENSG00000178980.9	SEPW1	3.46	0.00232	0.09	71.73	67	19.76	20.32
ENSG00000105711.5	SCN1B	3.46	0.01	0.13	5.25	5.96	1.32	1.92
ENSG00000164932.7	CTHRC1	3.44	0.00503	0.11	24.32	22.81	5.94	7.78
ENSG00000164687.6	FABP5	3.41	0.00575	0.11	100.93	96.45	24.08	33.72
ENSG00000154146.6	NRGN	3.41	0.03	0.18	6.29	4.93	1.93	1.36
ENSG00000147650.6	LRP12	3.39	0.01	0.13	68.03	60.56	21.87	16.06
ENSG00000148677.6	ANKRD1	3.37	0.00445	0.11	51.61	47.18	13.96	15.37
ENSG00000111275.5	ALDH2	3.37	0.00802	0.12	26.07	23.02	6.97	7.58
ENSG00000170689.6	HOXB9	3.37	0.00856	0.12	5.06	4.99	1.16	1.82
ENSG00000165801.3	ARHGEF40	3.34	0.000203	0.06	16.8	16.78	5.19	4.86
ENSG00000008311.10	AASS	3.34	0.02	0.16	4.35	5.3	1.65	1.24
ENSG00000173706.8	HEG1	3.32	0.00451	0.11	276.43	251.67	78.59	80.69
ENSG00000196814.10	FAM125B	3.3	0.00634	0.11	7.57	7.32	2.65	1.86
ENSG00000152611.7	CAPSL	3.3	0.01	0.14	6.8	7.41	1.65	2.65
ENSG00000101665.3	SMAD7	3.29	0.00542	0.11	29.91	27.05	8.33	8.96
ENSG00000076555.10	ACACB	3.29	0.02	0.16	10.8	8.69	2.91	3.02
ENSG00000149596.6	JPH2	3.28	0.00278	0.1	6.54	7.01	2.16	1.98
ENSG00000185920.8	PTCH1	3.27	0.000102	0.05	6.82	6.92	2.1	2.1
ENSG00000221162.1	AL031963.1	3.27	0.00907	0.12	451.27	433.52	107.05	163.24
ENSG00000158164.6	TMSB15A	3.27	0.01	0.13	31.74	35.25	8.68	11.81
ENSG00000174130.7	TLR6	3.27	0.04	0.19	6.73	7.58	1.27	3.11
ENSG00000162407.8	PPAP2B	3.24	0.01	0.13	16.85	14.67	4.3	5.42
ENSG00000182240.9	BACE2	3.24	0.01	0.13	11.83	10.95	2.71	4.32
ENSG00000118515.7	SGK1	3.23	0.00542	0.11	17.74	16.02	5.13	5.32
ENSG00000119698.6	PPP4R4	3.23	0.01	0.13	5.51	5.2	1.29	2.02
ENSG00000008513.10	ST3GAL1	3.23	0.03	0.18	11.63	9.62	2.35	4.23
ENSG00000163347.4	CLDN1	3.22	0.00115	0.08	325.81	334.95	108.76	96.32
ENSG00000120129.4	DUSP1	3.22	0.01	0.14	11.78	13.14	3.12	4.62
ENSG00000121440.9	PDZRN3	3.22	0.02	0.16	9.14	8.75	1.86	3.7
ENSG00000175395.10	ZNF25	3.22	0.02	0.16	6.95	5.58	1.86	2.02
ENSG00000218868.1	CNN3P1	3.21	0.02	0.15	9.99	8.27	2.94	2.76
ENSG00000198910.7	L1CAM	3.2	0.00578	0.11	566.56	540.12	198.61	146.84
ENSG00000180818.3	HOXC10	3.2	0.03	0.17	5.43	5.75	2.39	1.1
ENSG00000123080.6	CDKN2C	3.17	0.000479	0.07	8.37	8.15	2.55	2.66
ENSG00000095637.13	SORBS1	3.17	0.000906	0.08	6.5	6.33	1.92	2.12
ENSG00000054598.4	FOXC1	3.16	0.00416	0.1	12.29	13.22	3.72	4.36
ENSG00000104213.7	PDGFRL	3.16	0.02	0.15	5.03	5.32	1.18	2.09
ENSG00000198695.2	MT-ND6	3.15	0.03	0.16	1173.31	1371.71	504.02	303.4
ENSG00000111252.4	SH2B3	3.15	0.03	0.17	7.95	8.7	1.73	3.56
ENSG00000087253.5	LPCAT2	3.13	0.00904	0.12	6.53	5.74	2.02	1.89
ENSG00000095587.7	TLL2	3.12	0.00262	0.09	23.69	22.62	6.82	8.02
ENSG00000171608.9	PIK3CD	3.11	0.01	0.13	64.44	58.52	16.05	23.45
ENSG00000022267.11	FHL1	3.1	0.02	0.14	26.59	23.37	6.6	9.53
ENSG00000079337.9	RAPGEF3	3.09	0.000344	0.06	187.85	192.62	61.66	61.54
ENSG00000179761.5	PIPOX	3.09	0.04	0.2	26.05	20.15	9.1	5.86
ENSG00000231107.1	RP11-389K14.3	3.08	0.0014	0.08	23.86	22.76	7.36	7.79
ENSG00000134202.6	GSTM3	3.08	0.00298	0.1	78.34	74.52	22.75	26.91
ENSG00000165389.6	C14orf147	3.07	0.00116	0.08	47.18	45.22	14.67	15.47
ENSG00000144815.9	FAM55C	3.07	0.01	0.13	12.37	11.37	3.12	4.61
ENSG00000160963.9	EMID2	3.05	0.00501	0.11	219.83	205.01	62.59	76.48
ENSG00000234964.2	FABP5P7	3.04	0.01	0.13	77.24	86.88	31.24	22.79
ENSG00000109819.4	PPARGC1A	3.03	0.04	0.2	16.98	12.7	5.2	4.58
ENSG00000162551.9	ALPL	3.02	0.03	0.17	27.2	21.84	9.13	7.13
ENSG00000186654.15	PRR5	3.01	0.02	0.16	9.25	7.94	3.46	2.25
ENSG00000232829.3	GSTO3P	3.01	0.02	0.16	10.79	11.88	2.81	4.73
ENSG00000120875.4	DUSP4	3	0.00471	0.11	5.21	5.69	1.74	1.9
ENSG00000090776.5	EFNB1	3	0.00549	0.11	62.19	56.36	20.15	19.39
ENSG00000235879.1	RP11-392A19.1	3	0.02	0.16	7.01	8.36	2.1	3.03
ENSG00000079150.12	FKBP7	3	0.03	0.18	6.57	5.96	2.8	1.38
ENSG00000105329.4	TGFB1	2.99	0.00335	0.1	11.84	11.97	4.44	3.53
ENSG00000237701.1	ATP5JP1	2.97	0.00179	0.08	16.64	17.6	5.77	5.75
ENSG00000152465.11	NMT2	2.97	0.02	0.15	26.01	31.2	9.95	9.33
ENSG00000130202.4	PVRL2	2.97	0.03	0.17	84.89	106.07	31.03	33.33
ENSG00000125637.10	PSD4	2.96	0.00177	0.08	53.89	51.4	17	18.57
ENSG00000134871.11	COL4A2	2.96	0.00585	0.11	181.25	182.73	70.77	52.32
ENSG00000076716.6	GPC4	2.95	0.02	0.14	68.8	58.36	21.88	21.28
ENSG00000158163.9	DZIP1L	2.95	0.02	0.15	7.52	8.82	3.14	2.4
ENSG00000165359.9	DDX26B	2.95	0.03	0.17	9.56	7.58	2.71	3.1
ENSG00000171984.9	C20orf196	2.94	0.00278	0.1	5.02	4.73	1.75	1.57
ENSG00000106799.5	TGFBR1	2.94	0.00458	0.11	19.98	19.35	7.5	5.86
ENSG00000246695.3	RP11-877E17.2	2.93	0.02	0.14	8.27	6.98	2.57	2.64
ENSG00000221674.1	AL445309.1	2.92	0.02	0.14	666.42	740.03	195.27	286.95
ENSG00000236972.1	FABP5P1	2.91	0.00953	0.13	19.85	22.39	7.74	6.76
ENSG00000107819.8	SFXN3	2.9	0.0031	0.1	27.38	25.46	9.2	9.03
ENSG00000234745.3	HLA-B	2.9	0.00359	0.1	161.98	173.38	54.42	61.09
ENSG00000083454.13	P2RX5	2.9	0.00828	0.12	4.56	5.15	1.68	1.67
ENSG00000101210.6	EEF1A2	2.88	0.00072	0.07	55.34	56.97	18.93	20.04
ENSG00000159110.14	IFNAR2	2.88	0.01	0.13	26.35	26.69	7.23	11.18
ENSG00000126458.2	RRAS	2.87	0.01	0.13	49.91	43.11	15.63	16.83
ENSG00000171914.9	TLN2	2.87	0.02	0.15	20.46	23.47	6.33	8.97
ENSG00000102048.10	ASB9	2.87	0.03	0.19	9.67	7.91	2.41	3.72
ENSG00000198727.2	MT-CYB	2.87	0.04	0.19	2425.97	2969.98	1153.09	725.07
ENSG00000104856.8	RELB	2.86	0.00153	0.08	20.34	21.15	6.92	7.6
ENSG00000135596.12	MICAL1	2.84	0.00367	0.1	13.33	12.87	4.15	5.08
ENSG00000244405.3	ETV5	2.84	0.03	0.18	47.87	58.51	22.09	15.41
ENSG00000238060.2	AP002478.2	2.83	0.00132	0.08	8.53	8.47	2.81	3.2
ENSG00000144824.14	PHLDB2	2.83	0.00507	0.11	27.85	26.75	8.52	10.79
ENSG00000160932.6	LY6E	2.83	0.02	0.16	143.76	119.36	42.42	50.62
ENSG00000167604.7	NFKBID	2.82	0.02	0.14	19.58	17.31	5.52	7.55
ENSG00000175352.6	NRIP3	2.82	0.02	0.16	6.14	5.16	2.24	1.77
ENSG00000169756.12	LIMS1	2.81	0.02	0.14	46.04	53.02	15.44	19.77
ENSG00000225099.1	ATP6V1E1P1	2.81	0.03	0.18	19.1	22.88	5.96	8.99
ENSG00000107719.7	KIAA1274	2.81	0.03	0.19	11.14	9.81	2.61	4.83
ENSG00000236044.1	FABP5P2	2.8	0.00199	0.09	7.44	7.07	2.69	2.5
ENSG00000159840.11	ZYX	2.79	0.00313	0.1	526.42	557.52	182.51	206.03
ENSG00000240428.2	LIMS3	2.79	0.01	0.13	6.65	6.99	2.92	1.98
ENSG00000196368.4	NUDT11	2.77	0.000893	0.08	6.68	6.76	2.55	2.31
ENSG00000106003.8	LFNG	2.77	0.00248	0.09	33.68	35.7	12.95	12.05
ENSG00000205746.5	RP11-1212A22.1	2.76	0.008	0.12	10.42	11.69	3.99	4.03
ENSG00000255785.1	AC024909.1	2.75	0.00195	0.09	5.86	6.15	2.09	2.28
ENSG00000139926.10	FRMD6	2.73	0.01	0.13	7.47	6.52	2.43	2.69
ENSG00000198712.1	MT-CO2	2.73	0.01	0.13	5237.78	5932.54	2213.8	1882.26
ENSG00000137726.10	FXYD6	2.73	0.02	0.15	24.43	27.9	8.15	11.01
ENSG00000187939.8	DOC2B	2.73	0.04	0.2	66.65	52.72	17.35	26.3
ENSG00000187678.7	SPRY4	2.73	0.05	0.2	19.01	16.47	8.63	4.38
ENSG00000082014.11	SMARCD3	2.71	0.01	0.14	34.41	30.26	13.21	10.63
ENSG00000185697.11	MYBL1	2.71	0.04	0.2	7.15	6.49	3.38	1.66
ENSG00000154734.8	ADAMTS1	2.69	0.00491	0.11	103.84	102.33	42.86	33.88
ENSG00000101680.8	LAMA1	2.69	0.02	0.16	18.95	22.42	6.69	8.71
ENSG00000213661.3	RP11-510I6.2	2.68	0.00211	0.09	34.26	34.24	11.77	13.75
ENSG00000135048.8	TMEM2	2.68	0.03	0.16	58.55	54.72	15.75	26.55
ENSG00000183155.4	RABIF	2.67	0.01	0.13	15.86	13.8	5.44	5.66
ENSG00000215900.3	SEPW1P	2.67	0.03	0.17	24.37	21.49	6.55	10.64
ENSG00000013392.5	RWDD2A	2.66	0.01	0.13	6.38	6.41	2	2.81
ENSG00000168487.13	BMP1	2.64	0.00244	0.09	51.13	48.21	19.29	18.38
ENSG00000050344.6	NFE2L3	2.64	0.01	0.13	21.96	19.6	7.09	8.64
ENSG00000240975.1	RP11-313M3.1	2.62	0.000162	0.05	10.07	10.22	3.85	3.9
ENSG00000225697.5	SLC26A6	2.62	0.04	0.2	29.17	37.06	10.8	14.49
ENSG00000011105.7	TSPAN9	2.61	0.00764	0.12	12.15	12.94	4.24	5.36
ENSG00000065308.4	TRAM2	2.61	0.01	0.13	22.57	19.61	8.31	7.85
ENSG00000187498.8	COL4A1	2.59	0.0053	0.11	61.29	56.47	23.81	21.64
ENSG00000135862.4	LAMC1	2.58	0.00125	0.08	276.92	265.92	107.17	102.93
ENSG00000232814.1	RP11-90L1.7	2.58	0.00952	0.13	7.06	6.26	2.55	2.62
ENSG00000041982.9	TNC	2.57	0.00122	0.08	210.36	201.57	80.29	80.28
ENSG00000107968.4	MAP3K8	2.57	0.00146	0.08	12.33	12.91	4.96	4.85
ENSG00000101335.5	MYL9	2.57	0.00484	0.11	87.24	92.68	32.37	37.77
ENSG00000210082.2	J01415.4	2.57	0.00791	0.12	2743.54	2775.16	1222.05	921.81
ENSG00000109625.13	CPZ	2.57	0.01	0.14	7.67	6.66	2.64	2.92
ENSG00000170989.7	S1PR1	2.56	0.02	0.14	8.8	10.26	3.54	3.91
ENSG00000122707.7	RECK	2.56	0.02	0.15	8.64	8.34	2.64	3.98
ENSG00000105290.4	APLP1	2.55	0.00473	0.11	37.59	37.35	13.1	16.24
ENSG00000105270.6	CLIP3	2.55	0.00588	0.11	55.46	50.88	21.84	19.89
ENSG00000223799.1	AP000295.7	2.55	0.03	0.18	8.41	9.79	2.85	4.3
ENSG00000171956.4	FOXB1	2.55	0.04	0.19	9.64	7.6	3.17	3.58
ENSG00000185585.14	OLFML2A	2.55	0.04	0.19	38.38	30.67	15.39	11.7
ENSG00000196924.8	FLNA	2.54	0.00519	0.11	847.29	872.5	374.2	303.1
ENSG00000169129.8	AFAP1L2	2.53	0.00528	0.11	87.06	79.9	32.18	33.87
ENSG00000160326.9	SLC2A6	2.53	0.00597	0.11	26.63	24.28	9.88	10.27
ENSG00000124181.7	PLCG1	2.51	0.01	0.13	96.55	109.14	44.05	37.9
ENSG00000244043.1	RPS27P27	2.51	0.02	0.14	30.88	34.55	11.3	14.8
ENSG00000225282.1	AP000350.6	2.51	0.03	0.17	5.96	4.99	1.87	2.49
ENSG00000102781.9	KATNAL1	2.5	0.00607	0.11	4.88	5.33	1.96	2.12
ENSG00000158828.5	PINK1	2.5	0.00613	0.11	9.26	8.99	4.07	3.25
ENSG00000172766.14	NAA16	2.49	7.57e-05	0.04	15.63	15.74	6.36	6.24
ENSG00000197081.6	IGF2R	2.49	0.01	0.13	63.03	63.28	29.3	21.53
ENSG00000229161.2	TCP1P1	2.49	0.02	0.15	22.76	25.66	8.35	11.14
ENSG00000113742.8	CPEB4	2.49	0.02	0.16	11.36	13.57	5.1	4.91
ENSG00000137267.4	TUBB2A	2.47	0.00535	0.11	134.34	127.2	48.45	57.39
ENSG00000161638.5	ITGA5	2.47	0.00744	0.12	12.12	11.96	5.49	4.25
ENSG00000172201.6	ID4	2.47	0.02	0.14	14.46	12.56	5.15	5.78
ENSG00000198888.2	MT-ND1	2.47	0.02	0.16	2941.87	3411.66	1463.75	1104.49
ENSG00000170017.8	ALCAM	2.47	0.04	0.2	79.04	63.23	24.63	32.89
ENSG00000237819.1	AC002454.1	2.47	0.05	0.2	13.11	16.55	5.08	6.91
ENSG00000140682.12	TGFB1I1	2.46	0.01	0.13	5.17	5.7	1.98	2.44
ENSG00000162512.11	SDC3	2.46	0.02	0.15	24.85	22.11	8.32	10.8
ENSG00000166974.5	MAPRE2	2.45	0.00284	0.1	6.73	7.15	2.77	2.9
ENSG00000183889.8	AC138969.4	2.44	4.42e-05	0.04	13.96	13.95	5.77	5.66
ENSG00000226608.2	FTLP3	2.44	0.00464	0.11	261.66	277.67	103.4	118.06
ENSG00000124126.9	PREX1	2.44	0.03	0.17	10.23	11.74	3.69	5.33
ENSG00000183087.9	GAS6	2.43	0.000325	0.06	5.2	5.3	2.18	2.13
ENSG00000178852.9	C17orf57	2.43	0.00399	0.1	33.23	34.29	15.05	12.77
ENSG00000232630.1	PRPS1P2	2.43	0.01	0.13	6.75	7.62	2.95	2.98
ENSG00000253680.1	RP11-59O2.1	2.43	0.01	0.13	5.03	5.39	2.45	1.84
ENSG00000178921.8	PFAS	2.42	0.00888	0.12	9.82	10.9	4.07	4.48
ENSG00000109501.8	WFS1	2.42	0.02	0.16	35.09	29.31	13.73	12.87
ENSG00000011422.6	PLAUR	2.42	0.03	0.17	19.54	20.27	6.26	10.19
ENSG00000167315.10	ACAA2	2.41	0.00485	0.11	38.84	35.82	15.72	15.25
ENSG00000112144.11	ICK	2.41	0.02	0.16	9.83	8.22	3.61	3.89
ENSG00000169439.5	SDC2	2.41	0.03	0.17	522.93	487.02	162.06	257.8
ENSG00000226138.2	AC004801.1	2.4	0.000658	0.07	24.5	24.09	9.84	10.44
ENSG00000126464.7	PRR12	2.4	0.00233	0.09	11.22	10.65	4.44	4.67
ENSG00000170275.8	CRTAP	2.4	0.02	0.15	173.07	156.45	58.19	78.87
ENSG00000092096.9	SLC22A17	2.4	0.03	0.17	4.51	5.49	2.19	1.98
ENSG00000166546.7	BEAN1	2.38	0.00347	0.1	13.03	13.65	5.93	5.26
ENSG00000120885.12	CLU	2.38	0.01	0.13	4535.63	4512.91	1626.68	2168.28
ENSG00000134590.9	FAM127A	2.38	0.02	0.14	126.43	130.91	44.8	63.32
ENSG00000113946.3	CLDN16	2.37	0.02	0.15	211.03	183.07	89.46	76.58
ENSG00000138646.4	HERC5	2.36	0.01	0.13	12.31	11.45	5.66	4.4
ENSG00000216819.1	RP1-40E16.8	2.36	0.02	0.16	25.29	26.75	8.76	13.32
ENSG00000169429.6	IL8	2.36	0.05	0.2	32.7	28.37	9.68	16.15
ENSG00000120437.7	ACAT2	2.35	0.01	0.14	96.17	88.02	34.2	44.31
ENSG00000124574.9	ABCC10	2.35	0.02	0.15	8.75	7.54	3.33	3.6
ENSG00000142973.8	CYP4B1	2.35	0.04	0.2	13.21	16.78	5.88	6.86
ENSG00000078401.6	EDN1	2.34	0.00713	0.12	14.18	13.58	5.32	6.54
ENSG00000136167.8	LCP1	2.34	0.04	0.2	10.01	8.55	4.82	3.12
ENSG00000050405.6	LIMA1	2.33	0.00385	0.1	41.68	41.76	16.39	19.35
ENSG00000233370.1	AC092664.1	2.33	0.03	0.17	24.82	24.32	8.18	12.88
ENSG00000136002.12	ARHGEF4	2.33	0.04	0.19	7.32	6.82	2.29	3.78
ENSG00000137285.7	TUBB2B	2.32	0.00334	0.1	172.6	161.93	70.56	73.38
ENSG00000250568.1	RP11-333E13.2	2.32	0.00441	0.11	169.98	178.9	70.37	80.13
ENSG00000104884.9	ERCC2	2.32	0.00489	0.11	13.68	14.73	5.92	6.35
ENSG00000149428.11	HYOU1	2.32	0.00627	0.11	293.69	272.9	114.84	129.8
ENSG00000196923.9	PDLIM7	2.32	0.02	0.14	103.24	112.59	52.62	40.29
ENSG00000168502.12	KIAA0802	2.32	0.02	0.15	31.99	31.92	16.3	11.22
ENSG00000125869.4	C20orf103	2.32	0.04	0.19	6.71	5.4	2.81	2.41
ENSG00000224837.1	RP4-702J19.1	2.32	0.04	0.19	35.45	28.06	13.85	13.54
ENSG00000255114.1	RP11-110I1.6	2.31	0.00108	0.08	76.67	79.58	33.82	33.92
ENSG00000243635.1	RP11-281P11.1	2.31	0.00648	0.11	89.89	98.26	41.72	39.57
ENSG00000072682.12	P4HA2	2.31	0.01	0.13	41.27	43.7	20.92	15.82
ENSG00000141141.9	DDX52	2.31	0.01	0.13	37.69	35.31	13.7	17.92
ENSG00000067445.14	TRO	2.31	0.03	0.17	24.84	22.68	12.42	8.16
ENSG00000220771.1	RP3-322L4.2	2.31	0.04	0.19	9.42	11.79	4.58	4.61
ENSG00000169992.4	NLGN2	2.3	0.00117	0.08	19.64	20.41	8.73	8.69
ENSG00000233719.2	GOT2P3	2.3	0.01	0.13	9.66	9.88	3.63	4.86
ENSG00000113328.13	CCNG1	2.3	0.02	0.16	132.7	122.17	46.5	64.48
ENSG00000165659.11	DACH1	2.29	0.02	0.14	6.92	7.24	3.58	2.59
ENSG00000172985.8	SH3RF3	2.29	0.02	0.15	5.69	5.23	2.74	2.02
ENSG00000173221.9	GLRX	2.29	0.02	0.15	16.75	14.5	6.35	7.31
ENSG00000125398.4	SOX9	2.29	0.02	0.16	13.71	15.88	5.89	7.05
ENSG00000165233.13	C9orf89	2.28	0.00233	0.09	81.7	85.98	36.09	37.6
ENSG00000147382.13	FAM58A	2.28	0.04	0.2	66.12	53.43	22.91	29.6
ENSG00000130706.7	ADRM1	2.27	0.00361	0.1	357.55	364.87	147.36	170.61
ENSG00000142546.8	NOSIP	2.27	0.01	0.14	79.69	89.21	40.19	34.05
ENSG00000147224.6	PRPS1	2.27	0.04	0.19	60.1	48.09	24.03	23.57
ENSG00000232742.2	RHOQP2	2.26	0.02	0.14	6.31	6.54	2.41	3.27
ENSG00000213763.4	CTD-2309M13.1	2.26	0.02	0.16	58.76	60.68	31.57	21.17
ENSG00000237730.1	RP11-459A10.1	2.26	0.05	0.2	9.3	11.9	4.67	4.72
ENSG00000108018.10	SORCS1	2.24	0.01	0.13	27.08	24.43	10.83	12.16
ENSG00000137936.11	BCAR3	2.24	0.02	0.16	28.24	32.37	11.97	15.12
ENSG00000135632.7	SMYD5	2.24	0.03	0.17	52.09	50.21	17.98	27.59
ENSG00000212907.2	MT-ND4L	2.24	0.03	0.18	8931.56	10052.7	5005.82	3452.8
ENSG00000126821.6	SGPP1	2.24	0.04	0.2	6.59	5.26	2.79	2.51
ENSG00000142178.7	SIK1	2.23	0.00213	0.09	23.42	22.29	10.41	10.12
ENSG00000163710.3	PCOLCE2	2.23	0.01	0.13	18.71	16.82	7.51	8.41
ENSG00000100321.10	SYNGR1	2.21	0.00587	0.11	18.75	17.97	8.98	7.65
ENSG00000167775.4	CD320	2.21	0.02	0.16	55.04	50.5	27.65	20.11
ENSG00000233229.1	RP11-237F13__B.2	2.21	0.02	0.16	17.76	15.28	7.97	6.95
ENSG00000166130.8	IKBIP	2.21	0.03	0.18	20.52	17.06	7.67	9.31
ENSG00000227671.2	RP11-488L18.4	2.2	0.00805	0.12	13.94	15.25	6.34	6.92
ENSG00000103187.4	COTL1	2.2	0.01	0.13	260.06	243.78	102.66	126.37
ENSG00000166016.4	ABTB2	2.2	0.03	0.17	18.92	18.12	6.78	10.09
ENSG00000166275.10	C10orf32	2.2	0.03	0.17	28.5	23.87	11.6	12.24
ENSG00000162909.11	CAPN2	2.2	0.04	0.19	232.21	188.73	86.1	105.37
ENSG00000174099.6	MSRB3	2.2	0.04	0.19	8.17	6.59	3.54	3.15
ENSG00000237801.1	AMDP1	2.2	0.04	0.19	8.33	10.29	4.11	4.36
ENSG00000242265.1	PEG10	2.2	0.04	0.19	116.8	96.03	43.83	52.73
ENSG00000228834.1	RP11-249L21.4	2.19	0.00247	0.09	108.52	109.04	46.68	52.55
ENSG00000175274.11	TP53I11	2.19	0.01	0.14	51.07	45.05	22.63	21.18
ENSG00000250786.1	CTD-2001E22.2	2.19	0.02	0.16	7.7	9.04	3.91	3.73
ENSG00000233662.1	RP11-295B17.4	2.18	0.01	0.13	44.82	39.97	19.39	19.57
ENSG00000101000.3	PROCR	2.18	0.02	0.16	5.95	5.95	2.26	3.19
ENSG00000227624.1	SNRPEL1	2.18	0.04	0.19	23.4	21.68	8.14	12.58
ENSG00000139211.4	AMIGO2	2.17	0.00335	0.1	68.58	66.54	29.22	32.93
ENSG00000169136.3	ATF5	2.17	0.00644	0.11	55.71	54.31	27.62	23.04
ENSG00000124224.11	PPP4R1L	2.16	0.00914	0.12	7.67	7.63	3.14	3.93
ENSG00000105397.7	TYK2	2.16	0.02	0.14	78	86.98	41.56	34.99
ENSG00000105245.4	NUMBL	2.15	0.00759	0.12	6.92	7.5	3.18	3.53
ENSG00000035403.9	VCL	2.15	0.01	0.13	212.63	190.9	95.66	92.2
ENSG00000254873.1	RP11-770J1.5	2.15	0.01	0.14	9.78	8.58	4.35	4.17
ENSG00000231707.3	PABPC1P1	2.14	0.02	0.16	11.59	13.67	5.72	6.06
ENSG00000087086.7	FTL	2.13	0.00104	0.08	531.87	518.41	240	251.99
ENSG00000198886.2	MT-ND4	2.13	0.04	0.19	3868.95	4315.74	2311.76	1530.68
ENSG00000165802.13	NELF	2.12	0.00424	0.1	77.38	82.72	38.42	36.99
ENSG00000134874.13	DZIP1	2.12	0.00798	0.12	7.83	8.37	3.54	4.09
ENSG00000140854.7	KATNB1	2.12	0.01	0.13	21.49	21.08	8.75	11.3
ENSG00000064687.7	ABCA7	2.12	0.04	0.19	6.3	7.5	3.65	2.86
ENSG00000256849.1	RP11-405A12.1	2.12	0.04	0.19	10.05	9.37	5.56	3.59
ENSG00000095319.7	NUP188	2.11	0.00384	0.1	86.97	92.84	42.74	42.52
ENSG00000123643.6	SLC36A1	2.11	0.04	0.2	8.69	9.32	3.32	5.22
ENSG00000072110.7	ACTN1	2.1	0.00109	0.08	346.68	336.45	159.72	165.69
ENSG00000214940.4	RP11-1212A22.2	2.1	0.02	0.15	5.33	6.14	2.62	2.84
ENSG00000075568.12	TMEM131	2.1	0.02	0.16	12.33	11.41	6.5	4.79
ENSG00000182326.9	C1S	2.1	0.02	0.16	7.58	7.3	4.13	2.95
ENSG00000128191.9	DGCR8	2.1	0.04	0.19	21.92	19.89	7.94	11.95
ENSG00000186153.10	WWOX	2.09	0.000175	0.06	8.75	8.86	4.24	4.2
ENSG00000133169.5	BEX1	2.09	0.000316	0.06	31.25	30.78	15.02	14.68
ENSG00000128602.5	SMO	2.09	0.00735	0.12	11.5	12.15	6.09	5.25
ENSG00000167766.11	ZNF83	2.09	0.02	0.15	4.77	5.29	2.15	2.66
ENSG00000115738.5	ID2	2.08	0.00866	0.12	67.96	72.16	31.05	36.41
ENSG00000163728.6	TTC14	2.08	0.02	0.16	9.7	10.08	4.02	5.48
ENSG00000256234.1	RP11-283G6.4	2.08	0.03	0.18	19.88	22.65	8.67	11.74
ENSG00000006210.5	CX3CL1	2.07	0.02	0.15	22.08	20.08	9.13	11.22
ENSG00000198018.6	ENTPD7	2.07	0.02	0.15	18.59	16.16	8.15	8.67
ENSG00000186866.12	POFUT2	2.07	0.02	0.16	74.74	79.06	31.29	43.04
ENSG00000140416.12	TPM1	2.07	0.03	0.17	649.63	579.56	255.44	338.32
ENSG00000137563.6	GGH	2.07	0.04	0.19	95.15	77.4	40.96	42.43
ENSG00000241978.3	AKAP2	2.06	0.000911	0.08	58.17	56.51	28.21	27.57
ENSG00000104805.10	NUCB1	2.06	0.00867	0.12	144.01	131.3	65.12	68.83
ENSG00000215908.4	CROCCP2	2.06	0.00928	0.12	7.75	7.01	3.62	3.55
ENSG00000145675.10	PIK3R1	2.06	0.02	0.15	24.8	28.64	13.44	12.52
ENSG00000160211.10	G6PD	2.06	0.02	0.15	67.35	59.99	33.78	28.14
ENSG00000253886.1	CTB-158E9.2	2.06	0.02	0.15	6.57	6.58	3.68	2.71
ENSG00000105339.6	DENND3	2.06	0.03	0.17	17.46	14.85	8.4	7.29
ENSG00000144867.6	SRPRB	2.06	0.03	0.17	64.36	53.87	28.06	29.4
ENSG00000198721.8	PECI	2.05	0.00526	0.11	36.85	37.87	16.94	19.53
ENSG00000135766.7	EGLN1	2.05	0.00916	0.12	93.14	89.71	40.37	48.73
ENSG00000050165.11	DKK3	2.05	0.01	0.13	142.99	141.66	61.5	77.52
ENSG00000224773.1	RP1-170D19.3	2.05	0.01	0.14	10.36	10.3	4.38	5.69
ENSG00000101400.5	SNTA1	2.05	0.02	0.15	12.08	13.56	5.79	6.69
ENSG00000171867.11	PRNP	2.05	0.02	0.15	34.66	37.54	19.62	15.62
ENSG00000119900.6	OGFRL1	2.05	0.04	0.2	22.1	18.24	8.71	10.98
ENSG00000071967.7	CYBRD1	2.04	0.02	0.14	12.9	13.49	5.64	7.28
ENSG00000125355.11	FAM70A	2.04	0.03	0.18	9	7.47	3.94	4.12
ENSG00000141429.5	GALNT1	2.04	0.04	0.19	27.16	22.7	10.92	13.56
ENSG00000176049.10	JAKMIP2	2.04	0.04	0.2	7.99	7.78	4.72	2.99
ENSG00000152518.5	ZFP36L2	2.03	0.00111	0.08	41.48	42	19.93	21.23
ENSG00000126752.7	SSX1	2.03	0.02	0.15	7.54	6.93	3.16	3.98
ENSG00000114450.5	GNB4	2.03	0.02	0.16	20.84	18.02	9.98	9.15
ENSG00000244425.1	AP000350.3	2.03	0.02	0.16	18.92	16.59	9.49	8.01
ENSG00000130309.4	GLT25D1	2.02	0.00194	0.09	25.69	24.57	12.39	12.46
ENSG00000184232.3	OAF	2.01	0.00749	0.12	10.07	9.22	4.8	4.81
ENSG00000160867.9	FGFR4	2.01	0.01	0.13	15.23	16.5	7.36	8.41
ENSG00000185164.9	NOMO2	2.01	0.02	0.15	49.24	42.75	22.77	22.98
ENSG00000198915.7	RASGEF1A	2.01	0.03	0.18	29.82	31.02	12.31	17.91
ENSG00000197746.7	PSAP	2	0.00409	0.1	1499.84	1597.75	766.7	783.36
ENSG00000231831.1	RP11-1A15.2	2	0.00701	0.12	7.51	7.53	4.07	3.44
ENSG00000126878.8	AIF1L	2	0.02	0.14	213.19	197.12	91.98	112.97
ENSG00000163171.6	CDC42EP3	2	0.02	0.16	56.46	65.15	28.53	32.17
ENSG00000109189.7	USP46	2	0.03	0.17	44.1	40.22	18.13	23.97
ENSG00000213290.3	CTD-2192J16.12	2	0.03	0.17	34.56	40.36	20.24	17.31
ENSG00000141401.6	IMPA2	-2	0.000631	0.07	19.09	18.17	37.22	37.42
ENSG00000075461.4	CACNG4	-2	0.00116	0.08	24.51	23.58	47.47	48.82
ENSG00000140104.8	C14orf79	-2	0.00295	0.1	3.89	3.49	7.39	7.33
ENSG00000235109.3	ZNF323	-2	0.00814	0.12	8.85	10.01	18.22	19.47
ENSG00000177082.7	WDR73	-2	0.02	0.16	3.07	3.19	5.8	6.74
ENSG00000187164.12	KIAA1598	-2	0.02	0.16	17.41	15.09	30.27	34.78
ENSG00000005810.12	MYCBP2	-2	0.04	0.19	6.1	8.77	14.35	15.38
ENSG00000228170.1	RP1-40E16.11	-2.01	8.5e-05	0.04	3.7	3.66	7.43	7.38
ENSG00000214108.4	CTD-2206G10.1	-2.01	0.00273	0.1	3.8	4.06	8.04	7.71
ENSG00000243680.1	CTC-471J1.1	-2.01	0.00316	0.1	70.24	68.73	143.58	135.82
ENSG00000173156.2	RHOD	-2.01	0.03	0.17	11.31	11.74	21.1	25.22
ENSG00000234665.1	RP11-262H14.3	-2.01	0.03	0.17	2.39	2.48	5.3	4.49
ENSG00000229212.2	AC044860.3	-2.01	0.04	0.19	5.39	3.97	10.02	8.76
ENSG00000213750.4	KB-1683C8.1	-2.01	0.04	0.2	5.17	5.72	12.03	9.81
ENSG00000173517.4	AC087465.1	-2.02	0.00179	0.08	3.43	3.4	6.76	7.06
ENSG00000173511.5	VEGFB	-2.02	0.01	0.14	52.13	48.7	95.62	107.73
ENSG00000107104.12	KANK1	-2.02	0.02	0.14	7.02	5.41	12.78	12.38
ENSG00000146574.10	C7orf28B	-2.02	0.02	0.15	43.25	49.6	88.24	99.31
ENSG00000197744.5	CTB-161M19.3	-2.02	0.03	0.17	143.54	152.97	275.27	324.05
ENSG00000245937.2	CTC-228N24.3	-2.02	0.03	0.17	7.9	7.54	16.88	14.24
ENSG00000140043.5	PTGR2	-2.03	0.000824	0.08	5.67	5.34	11.19	11.17
ENSG00000103978.9	TMEM87A	-2.03	0.02	0.16	10.61	9.14	18.61	21.42
ENSG00000117602.6	RCAN3	-2.03	0.03	0.18	10.26	7.5	16.98	19.03
ENSG00000140382.9	HMG20A	-2.03	0.03	0.18	5.37	4.26	9.07	10.49
ENSG00000105518.7	TMEM205	-2.03	0.04	0.19	16.06	23.89	41.3	39.86
ENSG00000197562.4	RAB40C	-2.03	0.04	0.2	2.47	2.19	4.23	5.23
ENSG00000179151.6	EDC3	-2.04	0.02	0.16	5.58	4.24	10.34	9.71
ENSG00000237441.3	RGL2	-2.04	0.02	0.16	10.76	8.61	18.74	20.75
ENSG00000255108.1	AP006621.8	-2.04	0.03	0.18	18.57	13.16	33.89	30.75
ENSG00000160796.10	NBEAL2	-2.04	0.04	0.19	6.83	5.13	13.09	11.31
ENSG00000251102.1	CTD-2341D24.1	-2.04	0.04	0.19	6.95	9.64	18.07	15.8
ENSG00000175582.13	RAB6A	-2.05	0.00181	0.08	35.51	38.54	76.72	75.35
ENSG00000171223.4	JUNB	-2.05	0.02	0.15	4.98	3.96	8.72	9.6
ENSG00000008283.10	CYB561	-2.05	0.02	0.16	13.67	14.33	26.56	30.81
ENSG00000182704.5	TSKU	-2.05	0.02	0.16	35.74	37.08	69.17	80.26
ENSG00000254559.1	RP11-304M2.5	-2.05	0.03	0.17	7.52	8.3	14.87	17.56
ENSG00000143190.13	POU2F1	-2.06	0.00735	0.12	2.73	2.38	5.44	5.12
ENSG00000064999.11	ANKS1A	-2.06	0.02	0.16	5.15	7.06	12.46	12.64
ENSG00000168887.6	C2orf68	-2.06	0.03	0.17	26.74	18.51	45.72	47.4
ENSG00000172086.7	KRCC1	-2.07	0.00331	0.1	8.95	9.31	18.32	19.39
ENSG00000181274.5	FRAT2	-2.07	0.00749	0.12	10.7	11.38	23.83	21.89
ENSG00000140598.8	EFTUD1	-2.07	0.00937	0.13	4.19	3.48	7.77	8.14
ENSG00000105204.7	DYRK1B	-2.07	0.02	0.16	33.82	32.48	63.47	73.89
ENSG00000233098.2	AC090774.1	-2.07	0.03	0.17	20.84	25.47	51.72	44.34
ENSG00000140299.5	BNIP2	-2.07	0.03	0.18	24.26	20.27	50.02	42.16
ENSG00000162599.10	NFIA	-2.08	0.000644	0.07	3.88	3.94	8.24	8.03
ENSG00000168303.5	C7orf11	-2.08	0.01	0.13	9.24	9.59	18.49	20.76
ENSG00000204366.3	ZBTB12	-2.08	0.01	0.13	3.11	2.47	5.76	5.83
ENSG00000165929.7	TC2N	-2.08	0.03	0.18	4.99	3.59	9.45	8.44
ENSG00000021776.5	AQR	-2.08	0.04	0.19	6.83	5.6	11.77	14.07
ENSG00000108604.10	SMARCD2	-2.08	0.04	0.19	48.2	40.44	83.71	100.52
ENSG00000100938.11	GMPR2	-2.09	0.000779	0.07	13.92	13.11	28.36	28.19
ENSG00000110011.9	DNAJC4	-2.09	0.0057	0.11	19.72	23.09	45.2	44.14
ENSG00000228470.1	RP11-176D17.3	-2.09	0.01	0.13	2.67	2.29	4.96	5.43
ENSG00000198874.7	TYW1	-2.09	0.03	0.17	11.12	9.17	19.61	22.75
ENSG00000131374.9	TBC1D5	-2.09	0.04	0.2	14.78	9.71	24.19	27.08
ENSG00000107186.11	MPDZ	-2.1	0.01	0.13	10.12	8.63	20.45	18.86
ENSG00000141568.12	FOXK2	-2.1	0.03	0.17	22.2	18.43	39.33	45.93
ENSG00000173559.7	OBFC2A	-2.1	0.03	0.18	10.72	11.03	20.68	25.05
ENSG00000006625.11	GGCT	-2.11	0.00127	0.08	37.17	36.28	75.94	78.69
ENSG00000128272.10	ATF4	-2.11	0.00934	0.13	175.5	171.07	347.47	384.73
ENSG00000256646.1	RP11-111K18.1	-2.11	0.01	0.14	7.12	6.9	13.86	15.75
ENSG00000164669.6	INTS4L1	-2.11	0.02	0.14	5.87	5.68	11.34	12.99
ENSG00000196776.10	CD47	-2.11	0.02	0.14	339.85	286.13	626.48	696.53
ENSG00000090661.5	LASS4	-2.11	0.02	0.15	7.21	5.37	12.9	13.7
ENSG00000120756.8	PLS1	-2.11	0.03	0.18	19.97	13.41	36.47	33.91
ENSG00000167863.6	ATP5H	-2.11	0.03	0.18	256.37	223.76	555.15	459.72
ENSG00000196352.8	CD55	-2.11	0.03	0.18	16.32	13.13	28.56	33.56
ENSG00000048342.10	CC2D2A	-2.11	0.04	0.19	7.65	6.47	13.49	16.33
ENSG00000068137.9	PLEKHH3	-2.11	0.04	0.19	1.86	2.94	5.14	4.98
ENSG00000122547.6	EEPD1	-2.11	0.04	0.19	3.07	2.12	5.84	5.12
ENSG00000140263.7	SORD	-2.12	0.000445	0.06	8.93	9.34	19.33	19.46
ENSG00000164967.5	C9orf23	-2.12	0.00879	0.12	15.11	18.36	36.1	34.73
ENSG00000089159.9	PXN	-2.12	0.00942	0.13	30.69	33.67	65.16	71.58
ENSG00000127125.6	PPCS	-2.12	0.01	0.13	17.9	20.79	43.12	39.07
ENSG00000118707.3	TGIF2	-2.12	0.02	0.16	6.73	4.87	12.12	12.42
ENSG00000227612.1	RP5-1177E19.2	-2.12	0.04	0.19	13.7	9.29	25.54	23.18
ENSG00000103260.2	METRN	-2.13	0.01	0.13	11.4	9.94	23.74	21.69
ENSG00000175893.6	ZDHHC21	-2.13	0.03	0.17	3.48	3.61	6.86	8.25
ENSG00000177700.5	POLR2L	-2.13	0.04	0.2	58.56	64.87	145.42	116.99
ENSG00000205336.5	GPR56	-2.14	0.00181	0.08	67.73	68.73	149.62	143.05
ENSG00000167173.12	C15orf39	-2.14	0.00243	0.09	2.62	2.91	5.87	5.96
ENSG00000167468.10	GPX4	-2.14	0.00483	0.11	2962.23	2527.93	5870.92	5852.72
ENSG00000138496.10	PARP9	-2.14	0.00744	0.12	14.1	11.57	27.37	27.51
ENSG00000178802.11	MPI	-2.14	0.03	0.17	2.32	2.87	5.13	5.99
ENSG00000136243.12	NUPL2	-2.14	0.04	0.2	19.34	17.89	44.36	35.29
ENSG00000101224.13	CDC25B	-2.15	0.000812	0.08	51.45	48.4	108.06	106.83
ENSG00000197930.7	ERO1L	-2.15	0.00107	0.08	9.06	8.46	18.72	19.01
ENSG00000129473.4	BCL2L2	-2.15	0.00475	0.11	6.98	6.28	14.62	13.84
ENSG00000180233.7	ZNRF2	-2.15	0.00504	0.11	6.72	5.85	13.26	13.82
ENSG00000145390.6	USP53	-2.15	0.02	0.16	8.22	9.01	19.9	17.09
ENSG00000228843.1	RP11-112J3.15	-2.15	0.03	0.17	5.64	5.27	12.79	10.69
ENSG00000128487.10	SPECC1	-2.15	0.04	0.19	20.1	16.03	35.02	42.6
ENSG00000205808.3	PPAPDC2	-2.15	0.04	0.2	5.15	3.69	8.68	10.31
ENSG00000068885.10	IFT80	-2.16	0.00137	0.08	17.82	18.98	40.33	39.25
ENSG00000140374.9	ETFA	-2.16	0.02	0.15	20.12	19.22	45.58	39.52
ENSG00000140553.9	UNC45A	-2.16	0.02	0.15	7.26	8.39	18.09	15.74
ENSG00000185686.12	PRAME	-2.17	0.000197	0.06	41.02	41.11	88.5	89.85
ENSG00000149243.10	KLHL35	-2.17	0.000253	0.06	6.23	6.04	13.25	13.38
ENSG00000179335.13	CLK3	-2.17	0.00554	0.11	6.07	5.3	12.66	12.03
ENSG00000181511.5	RP4-655L22.4	-2.17	0.03	0.17	16.22	11.6	28.73	31.61
ENSG00000197763.8	TXNRD3	-2.17	0.03	0.17	160.67	147.28	303.96	365.79
ENSG00000251000.1	AC008592.3	-2.17	0.03	0.17	5.67	5.86	11.33	13.65
ENSG00000182400.9	TRAPPC6B	-2.18	0.00345	0.1	4.48	3.91	9.23	9.1
ENSG00000180891.7	CUEDC1	-2.18	0.0041	0.1	12.75	12.68	28.61	26.7
ENSG00000160113.3	NR2F6	-2.18	0.00759	0.12	24.29	21.62	52	48.08
ENSG00000248625.1	RP11-205M3.1	-2.18	0.00785	0.12	10.68	12.29	25.93	24.13
ENSG00000137145.12	DENND4C	-2.18	0.00828	0.12	4.92	3.96	9.73	9.63
ENSG00000159063.7	ALG8	-2.18	0.00955	0.13	180.87	170.62	403.83	364.14
ENSG00000181019.7	NQO1	-2.18	0.01	0.13	45.51	40.23	88.95	97.92
ENSG00000160606.5	TLCD1	-2.18	0.02	0.16	7.56	6.28	16.18	14
ENSG00000171466.4	ZNF562	-2.18	0.02	0.16	8.75	6.42	15.8	17.22
ENSG00000048707.8	VPS13D	-2.18	0.03	0.18	8.73	7.19	18.88	15.82
ENSG00000136381.7	IREB2	-2.19	0.00222	0.09	4.27	4.43	9.73	9.28
ENSG00000114993.11	RTKN	-2.19	0.00302	0.1	9.43	9.51	20.12	21.36
ENSG00000106211.7	HSPB1	-2.19	0.00342	0.1	315.36	362.49	740.03	743.84
ENSG00000147099.15	HDAC8	-2.19	0.00408	0.1	27.11	30.93	62.34	64.56
ENSG00000107438.4	PDLIM1	-2.19	0.00551	0.11	58.85	65.97	141.01	132.51
ENSG00000099864.9	PALM	-2.19	0.00898	0.12	13.21	12.9	27.14	30.1
ENSG00000048649.9	RSF1	-2.19	0.01	0.13	131.06	119.57	258.89	290.8
ENSG00000169241.12	SLC50A1	-2.19	0.01	0.13	57.53	48.25	120.86	110.88
ENSG00000136247.10	ZDHHC4	-2.19	0.02	0.15	7.3	7.58	15.11	17.52
ENSG00000105514.2	RAB3D	-2.19	0.02	0.16	3.67	3.4	8.35	7.12
ENSG00000120278.9	PLEKHG1	-2.19	0.04	0.19	7.19	6.44	13.36	16.52
ENSG00000145526.6	CDH18	-2.2	0.00207	0.09	13.46	13.99	29.48	30.88
ENSG00000235162.2	C12orf75	-2.2	0.00387	0.1	29.13	27.52	60.22	64.13
ENSG00000138592.7	USP8	-2.2	0.00422	0.1	10.07	9.71	20.99	22.49
ENSG00000139832.3	RAB20	-2.2	0.01	0.13	3.81	3.23	7.45	8.07
ENSG00000234106.3	RP11-288E14.2	-2.2	0.01	0.13	55.45	45.34	107	114.8
ENSG00000111266.4	DUSP16	-2.2	0.04	0.19	7.42	6.2	13.52	16.42
ENSG00000196628.6	TCF4	-2.21	0.00152	0.08	3.26	3.1	7.17	6.91
ENSG00000136193.9	SCRN1	-2.21	0.00606	0.11	27.92	24.47	56.13	59.69
ENSG00000167617.2	CDC42EP5	-2.21	0.01	0.13	2.25	2.88	5.62	5.71
ENSG00000157765.7	SLC34A2	-2.21	0.02	0.14	338.83	298.95	660.25	749.09
ENSG00000187239.10	FNBP1	-2.21	0.02	0.15	32.51	29.78	63.84	73.99
ENSG00000140365.10	COMMD4	-2.21	0.03	0.17	14.02	13.91	33.72	27.99
ENSG00000002822.9	MAD1L1	-2.22	0.00292	0.1	20.88	21.23	48.18	45.42
ENSG00000092148.6	HECTD1	-2.22	0.02	0.16	4.17	4	8.3	9.81
ENSG00000185275.5	CD24P4	-2.22	0.03	0.17	395.05	360.58	759.06	920.06
ENSG00000198134.2	RP11-267J23.4	-2.22	0.03	0.17	23.46	16.52	46.24	42.34
ENSG00000166140.10	ZFYVE19	-2.23	0.00226	0.09	5.45	6.12	12.86	12.95
ENSG00000160298.13	C21orf58	-2.23	0.0044	0.11	4.02	3.47	8.49	8.21
ENSG00000046604.7	DSG2	-2.23	0.00824	0.12	10.53	9.17	22.87	21.13
ENSG00000035862.6	TIMP2	-2.23	0.01	0.13	44.81	40.68	100.59	89.67
ENSG00000243014.1	RP11-324H4.1	-2.23	0.04	0.2	3.59	5.13	10.59	8.88
ENSG00000108679.4	LGALS3BP	-2.24	0.00358	0.1	103.93	98.48	233.92	219.85
ENSG00000184779.7	RPS17	-2.24	0.0092	0.12	163.96	154.07	374.12	337.42
ENSG00000109436.7	TBC1D9	-2.24	0.03	0.18	5.58	5.66	13.88	11.29
ENSG00000182774.5	AC010724.1	-2.25	0.00496	0.11	228.27	208.01	506.34	473.69
ENSG00000172922.4	RNASEH2C	-2.25	0.00706	0.12	23.12	23.5	49.98	54.89
ENSG00000143624.9	INTS3	-2.25	0.02	0.14	20.96	19.56	42.39	48.74
ENSG00000100219.10	XBP1	-2.26	0.00284	0.1	58.05	54.66	123.99	130.77
ENSG00000112972.9	HMGCS1	-2.26	0.02	0.15	81.02	65.29	154.79	175.21
ENSG00000186834.2	HEXIM1	-2.26	0.02	0.15	11.73	12.87	25.65	29.93
ENSG00000182272.7	B4GALNT4	-2.26	0.04	0.19	4.36	7.02	13.2	12.5
ENSG00000065057.1	NTHL1	-2.27	0.00221	0.09	18.51	18.22	42.86	40.68
ENSG00000108091.10	CCDC6	-2.27	0.00436	0.11	13.36	11.46	27.7	28.55
ENSG00000123609.6	NMI	-2.27	0.00462	0.11	6.53	6.74	14.51	15.65
ENSG00000185215.3	TNFAIP2	-2.27	0.00856	0.12	51.42	49.76	120.98	109.09
ENSG00000110619.12	CARS	-2.27	0.04	0.2	24.95	22.44	47.41	60.04
ENSG00000096872.10	IFT74	-2.28	0.00725	0.12	7.24	6.47	16.26	14.98
ENSG00000104375.11	STK3	-2.28	0.01	0.14	21.33	18.73	42.92	48.45
ENSG00000213864.3	EEF1B3	-2.28	0.02	0.14	2.67	2.45	6.23	5.44
ENSG00000244245.1	RP11-120B7.1	-2.28	0.02	0.15	9.71	9.79	24.05	20.48
ENSG00000134698.10	EIF2C4	-2.28	0.04	0.2	4.43	4.83	11.82	9.26
ENSG00000072201.8	LNX1	-2.29	0.01	0.13	4.4	3.49	9.34	8.73
ENSG00000248932.1	RP11-319G6.1	-2.29	0.01	0.14	3.21	3.3	6.95	7.98
ENSG00000151208.10	DLG5	-2.29	0.03	0.17	31.61	26.07	71.35	60.59
ENSG00000240230.1	COX19	-2.29	0.04	0.2	3.34	3.06	8.21	6.47
ENSG00000168300.9	PCMTD1	-2.3	0.00623	0.11	6.56	7.5	15.62	16.73
ENSG00000230953.1	RP4-631H13.6	-2.3	0.01	0.13	45.46	37.25	99.83	90.57
ENSG00000140497.10	SCAMP2	-2.3	0.03	0.17	6.52	7.31	17.39	14.49
ENSG00000182054.4	IDH2	-2.31	0.00138	0.08	4.76	5	11.05	11.46
ENSG00000134574.7	DDB2	-2.31	0.00184	0.08	4.24	4.37	10.19	9.72
ENSG00000206417.4	RP13-685P2.5	-2.31	0.02	0.15	11.85	10.76	28.03	24.1
ENSG00000143320.4	CRABP2	-2.31	0.02	0.16	144.58	157.27	320.28	377.96
ENSG00000185262.6	FAM100B	-2.32	0.00281	0.1	23.91	20.98	51.54	52.7
ENSG00000184281.10	TSSC4	-2.32	0.00365	0.1	15.41	13.95	33.07	34.9
ENSG00000133195.6	SLC39A11	-2.32	0.0082	0.12	3.65	3.82	9.12	8.24
ENSG00000228218.1	ATF4P3	-2.33	0.00536	0.11	24.92	22.67	57.4	53.34
ENSG00000169851.9	PCDH7	-2.33	0.01	0.13	6.65	4.93	13.56	13.41
ENSG00000127220.3	ABHD8	-2.33	0.02	0.16	2.01	2.26	5.37	4.55
ENSG00000177156.6	TALDO1	-2.33	0.03	0.16	98.84	97.27	206.89	249.15
ENSG00000128268.11	MGAT3	-2.33	0.03	0.17	5.77	4.11	10.72	12.35
ENSG00000229851.1	RP4-617A9.4	-2.33	0.03	0.17	3.41	3.1	8.33	6.88
ENSG00000256448.1	RP11-809N8.4	-2.34	0.01	0.13	5.16	4.22	10.53	11.39
ENSG00000175866.9	BAIAP2	-2.34	0.02	0.15	14.59	18.34	41.12	36.06
ENSG00000187145.10	MRPS21	-2.34	0.04	0.19	16.74	17.62	44.95	35.46
ENSG00000197956.4	S100A6	-2.35	0.000976	0.08	264.57	266.36	611.79	634.07
ENSG00000138629.10	UBL7	-2.35	0.04	0.19	11.49	7.54	20.74	23.91
ENSG00000137845.8	ADAM10	-2.36	0.00373	0.1	69.14	72.27	172.83	161.44
ENSG00000147862.9	NFIB	-2.36	0.01	0.13	20.54	19.06	44.19	49.44
ENSG00000150712.6	MTMR12	-2.36	0.02	0.15	12.03	10.2	24.41	28.08
ENSG00000143502.8	SUSD4	-2.36	0.03	0.17	7.76	10.88	20.52	23.5
ENSG00000233057.1	EEF1A1P14	-2.37	0.00286	0.1	8.65	7.5	18.96	19.23
ENSG00000104133.9	SPG11	-2.37	0.02	0.14	3.2	3.15	6.97	8.08
ENSG00000141968.2	VAV1	-2.37	0.03	0.17	4.29	6.73	13.56	12.61
ENSG00000007944.10	MYLIP	-2.38	0.00384	0.1	4.42	3.78	9.91	9.61
ENSG00000107537.9	PHYH	-2.38	0.0039	0.1	4.38	3.73	9.8	9.54
ENSG00000014138.4	POLA2	-2.38	0.00497	0.11	15.99	19.15	41.12	42.44
ENSG00000184678.8	HIST2H2BE	-2.38	0.02	0.14	4.71	5.84	11.83	13.32
ENSG00000115129.9	TP53I3	-2.38	0.02	0.15	10.63	8.03	21.06	23.32
ENSG00000233368.1	RP11-277L2.3	-2.38	0.03	0.17	3.61	2.62	7.95	6.91
ENSG00000145703.10	IQGAP2	-2.38	0.03	0.18	11.87	7.83	21.9	24.99
ENSG00000151692.9	RNF144A	-2.39	0.00208	0.09	4	4.36	10.17	9.79
ENSG00000110107.4	PRPF19	-2.39	0.01	0.14	238.22	280.59	659.34	582.52
ENSG00000143013.7	LMO4	-2.39	0.02	0.16	33.07	29.62	68.76	81.19
ENSG00000157445.9	CACNA2D3	-2.4	0.04	0.19	6.21	3.48	11.96	11.29
ENSG00000255539.1	CTA-797E19.2	-2.4	0.04	0.2	6.69	8.76	20.7	16.44
ENSG00000111110.5	PPM1H	-2.41	0.00956	0.13	2.94	2.31	6.51	6.14
ENSG00000138162.11	TACC2	-2.41	0.01	0.13	18.4	13.92	39.81	38.01
ENSG00000186665.7	C17orf58	-2.41	0.01	0.13	4.56	4.92	10.75	12.1
ENSG00000074201.3	CLNS1A	-2.41	0.02	0.15	969.76	851.33	2016.45	2364.13
ENSG00000236618.1	AC100748.2	-2.41	0.02	0.15	6.25	4.45	12.3	13.46
ENSG00000095203.8	EPB41L4B	-2.41	0.03	0.17	3.81	2.42	7.2	7.84
ENSG00000164649.15	CDCA7L	-2.41	0.04	0.19	17.29	15.81	35.14	44.67
ENSG00000213509.4	PPIAP16	-2.42	0.00573	0.11	4.73	3.8	10.35	10.33
ENSG00000155729.8	KCTD18	-2.42	0.01	0.13	2.75	2.84	7.21	6.33
ENSG00000167646.6	C19orf51	-2.43	0.02	0.16	2.31	2.8	5.74	6.67
ENSG00000234268.1	AP000936.1	-2.43	0.03	0.17	16.95	11.05	35.66	32.45
ENSG00000115084.8	SLC35F5	-2.43	0.03	0.18	27.56	20.66	53.31	63.77
ENSG00000080608.8	KIAA0020	-2.43	0.04	0.2	54.85	44.23	106.24	134.74
ENSG00000234383.1	RP11-518D3.3	-2.44	0.00455	0.11	1.98	2.33	5.14	5.37
ENSG00000175029.11	CTBP2	-2.44	0.00781	0.12	47.22	42.29	104.01	114.34
ENSG00000007866.13	TEAD3	-2.44	0.01	0.13	4.15	5.56	11.73	11.92
ENSG00000197249.7	SERPINA1	-2.44	0.01	0.14	13	14.16	30.88	35.34
ENSG00000143819.8	EPHX1	-2.44	0.02	0.15	20.96	21.4	47.52	56.04
ENSG00000183010.11	PYCR1	-2.45	0.00603	0.11	22.76	25.82	57.31	61.89
ENSG00000254336.1	AC008694.2	-2.45	0.03	0.17	2.83	3.68	8.64	7.32
ENSG00000169683.2	LRRC45	-2.46	0.02	0.16	10.39	8.67	25.4	21.55
ENSG00000092931.6	MFSD11	-2.47	0.00705	0.12	2.59	2.11	5.63	5.96
ENSG00000015133.12	CCDC88C	-2.47	0.04	0.19	3.97	4.42	9.13	11.58
ENSG00000169609.7	C15orf40	-2.48	0.04	0.2	5.69	2.97	10.68	10.81
ENSG00000228989.1	AC133528.2	-2.49	0.00288	0.1	4.24	4.44	10.47	11.13
ENSG00000102878.9	HSF4	-2.49	0.00539	0.11	5.57	5.54	13.24	14.46
ENSG00000158856.11	EPB49	-2.49	0.02	0.16	10.28	11.24	24.52	29.12
ENSG00000173575.8	CHD2	-2.49	0.03	0.18	3.57	3.22	7.53	9.37
ENSG00000070214.10	SLC44A1	-2.5	0.00344	0.1	3.89	3.65	9.1	9.72
ENSG00000170293.4	CMTM8	-2.5	0.00773	0.12	7.73	6.21	16.93	17.98
ENSG00000227725.2	RP11-35D5.3	-2.5	0.02	0.16	3.08	1.96	6.14	6.47
ENSG00000184154.7	LRTOMT	-2.5	0.04	0.19	17.73	9.34	33.86	33.81
ENSG00000007372.14	PAX6	-2.51	0.01	0.14	10.84	8.13	24.82	22.74
ENSG00000181444.8	ZNF467	-2.51	0.02	0.14	6.06	5.46	15.53	13.36
ENSG00000171302.9	CANT1	-2.52	0.03	0.18	16.03	16.61	36.51	45.72
ENSG00000161677.5	JOSD2	-2.52	0.04	0.19	4.53	2.67	9.6	8.52
ENSG00000138615.4	CILP	-2.53	0.000968	0.08	17.85	17.02	44.76	43.32
ENSG00000166575.10	TMEM135	-2.53	0.02	0.16	8.61	5.3	17.16	18.04
ENSG00000165006.8	UBAP1	-2.54	0.02	0.14	20.69	21.92	50.04	58.27
ENSG00000179085.7	DPM3	-2.55	0.00154	0.08	42.29	43.18	111.52	106.39
ENSG00000035115.15	SH3YL1	-2.55	0.0057	0.11	7.44	9.06	21.61	20.54
ENSG00000006451.3	RALA	-2.55	0.01	0.13	24.17	22.64	55.81	63.5
ENSG00000175066.10	GK5	-2.55	0.02	0.15	8.68	6.41	18.13	20.37
ENSG00000239899.1	AC011994.1	-2.55	0.02	0.15	13.52	9.44	27.89	30.63
ENSG00000023041.7	ZDHHC6	-2.55	0.03	0.17	12.96	10.57	32.78	27.11
ENSG00000146733.9	PSPH	-2.56	0.03	0.17	17.15	16.01	38.02	46.9
ENSG00000161682.8	FAM171A2	-2.57	0.00777	0.12	5.81	4.53	13.61	12.95
ENSG00000134107.4	BHLHE40	-2.57	0.04	0.2	13.83	12.62	29.71	38.32
ENSG00000157107.8	FCHO2	-2.58	0.01	0.13	10.55	13.13	29.05	32.07
ENSG00000107099.9	DOCK8	-2.58	0.03	0.18	1.81	1.72	5.06	4.02
ENSG00000107371.7	EXOSC3	-2.58	0.03	0.18	44.15	33.85	111	90.4
ENSG00000087510.5	TFAP2C	-2.59	0.03	0.16	2.32	2.82	6.04	7.27
ENSG00000167476.4	JSRP1	-2.6	0.00413	0.1	4.67	3.97	11.5	10.95
ENSG00000167536.8	DHRS13	-2.6	0.00568	0.11	3.5	4.06	10.18	9.46
ENSG00000119638.6	NEK9	-2.6	0.00776	0.12	4.14	3.39	9.4	10.16
ENSG00000253320.1	KB-1507C5.2	-2.6	0.03	0.18	3.17	2.31	6.46	7.81
ENSG00000255813.1	AL162497.1	-2.6	0.03	0.18	12.56	6.95	24.99	25.74
ENSG00000165887.7	ANKRD2	-2.61	0.00345	0.1	5.59	4.73	13.69	13.23
ENSG00000112419.9	PHACTR2	-2.61	0.00756	0.12	7.51	6.23	17.21	18.66
ENSG00000244881.1	AC090984.1	-2.62	0.01	0.14	4.32	6.41	14.24	13.85
ENSG00000169255.9	B3GALNT1	-2.62	0.02	0.15	5.54	6.82	14.93	17.43
ENSG00000164647.4	STEAP1	-2.64	0.01	0.13	3.83	3.11	8.65	9.63
ENSG00000187193.7	MT1X	-2.65	0.00251	0.09	11.82	13.82	34.28	33.59
ENSG00000150527.10	CTAGE5	-2.66	0.000762	0.07	2.67	2.44	6.81	6.77
ENSG00000147852.9	VLDLR	-2.66	0.04	0.19	10	8.71	21.96	27.84
ENSG00000143409.10	FAM63A	-2.67	0.00994	0.13	2.56	2.46	6.29	7.12
ENSG00000256034.1	RP11-707G14.1	-2.67	0.01	0.13	24.89	25.84	63.11	72.29
ENSG00000254969.1	RP11-939C17.2	-2.69	0.00477	0.11	127.34	132.84	335.21	365.22
ENSG00000163517.10	HDAC11	-2.69	0.04	0.2	8.33	6.2	21.98	17.14
ENSG00000099337.2	KCNK6	-2.7	0.00452	0.11	2.91	3.66	8.86	8.85
ENSG00000060642.6	PIGV	-2.7	0.02	0.16	1.44	2.46	5.27	5.28
ENSG00000173801.11	JUP	-2.71	0.00145	0.08	42.57	37.99	110.44	107.86
ENSG00000164938.9	TP53INP1	-2.71	0.00872	0.12	5.65	6.24	17.01	15.2
ENSG00000220804.4	AC093642.5	-2.71	0.01	0.13	2.5	2.22	6.01	6.78
ENSG00000160172.6	RP11-119D9.2	-2.71	0.04	0.19	1.2	2.48	5.03	4.9
ENSG00000112782.10	CLIC5	-2.72	0.00309	0.1	12.32	13.88	34.7	36.67
ENSG00000152104.6	PTPN14	-2.72	0.02	0.16	9.88	5.83	21.98	20.76
ENSG00000139132.8	FGD4	-2.72	0.03	0.18	3.34	2.41	7.06	8.57
ENSG00000141934.3	PPAP2C	-2.72	0.03	0.18	11.01	14.17	38.01	30.53
ENSG00000107262.10	BAG1	-2.73	0.02	0.16	16	22.88	56.7	49.54
ENSG00000153214.5	TMEM87B	-2.74	0.01	0.13	3.89	2.76	8.86	9.39
ENSG00000256167.1	RP11-667M19.6	-2.74	0.02	0.16	6.34	5.35	14.55	17.48
ENSG00000160190.8	SLC37A1	-2.75	0.00782	0.12	8	8.66	24.14	21.64
ENSG00000114315.3	HES1	-2.76	0.000397	0.06	11.94	11.18	31.74	32.02
ENSG00000115414.13	FN1	-2.76	0.02	0.15	40.42	38.62	99.39	118.69
ENSG00000065054.7	SLC9A3R2	-2.77	6.94e-05	0.04	18.05	17.86	49.57	50.07
ENSG00000113361.8	CDH6	-2.78	0.01	0.13	143.42	133.62	356.32	412.51
ENSG00000101938.10	CHRDL1	-2.78	0.02	0.16	3.69	3.12	8.58	10.36
ENSG00000167103.7	PIP5KL1	-2.78	0.03	0.18	2.1	3.97	8.84	8.05
ENSG00000139266.4	42072	-2.79	0.00232	0.09	2.82	2.76	8.02	7.54
ENSG00000237854.1	AC005332.1	-2.79	0.00449	0.11	2.53	2.26	6.43	6.94
ENSG00000150782.7	IL18	-2.79	0.00471	0.11	7.64	6.23	18.86	19.81
ENSG00000154917.6	RAB6B	-2.79	0.00746	0.12	19.26	22.04	60.4	54.63
ENSG00000114279.7	FGF12	-2.79	0.00783	0.12	6.32	8.39	21.09	19.99
ENSG00000149212.6	SESN3	-2.79	0.03	0.16	2.79	1.99	7.24	6.1
ENSG00000152242.5	C18orf25	-2.8	0.0076	0.12	6.17	4.49	14.88	15
ENSG00000107201.4	DDX58	-2.8	0.01	0.14	3.76	3.02	8.86	10.14
ENSG00000204253.3	AC019178.1	-2.8	0.03	0.17	76.22	85.34	250.1	201.75
ENSG00000106993.7	CDC37L1	-2.8	0.03	0.18	11.9	10.69	27.81	35.34
ENSG00000171492.10	LRRC8D	-2.82	0.00366	0.1	10.97	11.59	30.58	32.98
ENSG00000128016.3	ZFP36	-2.83	0.01	0.13	12.14	17.3	40.38	42.88
ENSG00000231699.1	AC020550.7	-2.83	0.03	0.18	1.43	2.89	5.98	6.25
ENSG00000137309.14	HMGA1	-2.84	0.0014	0.08	49.06	54.26	144.1	148.93
ENSG00000154451.10	GBP5	-2.84	0.00946	0.13	1.97	1.66	5.45	4.87
ENSG00000226102.2	SEPT7P3	-2.84	0.02	0.16	21.25	12.21	49.39	45.75
ENSG00000095066.6	HOOK2	-2.85	0.00681	0.11	6.82	5.05	17.08	16.68
ENSG00000132881.5	RSG1	-2.85	0.02	0.16	2.53	1.96	5.87	6.93
ENSG00000226137.2	AC127496.3	-2.86	0.000484	0.07	4.1	3.79	11.33	11.23
ENSG00000011347.5	SYT7	-2.86	0.00141	0.08	1.8	1.68	5.08	4.87
ENSG00000232682.1	RP11-388P9.2	-2.86	0.01	0.14	2.32	1.55	5.71	5.33
ENSG00000165912.10	PACSIN3	-2.86	0.02	0.15	16.09	13.13	38.42	45.06
ENSG00000100246.7	DNAL4	-2.87	0.00362	0.1	5.2	5.91	16.45	15.42
ENSG00000105612.3	DNASE2	-2.87	0.01	0.13	8.42	5.57	19.96	20.21
ENSG00000168961.11	LGALS9	-2.88	0.01	0.13	12.14	8.26	28.66	29.98
ENSG00000185033.9	SEMA4B	-2.88	0.01	0.14	3.69	2.46	9.21	8.48
ENSG00000173821.12	RNF213	-2.89	0.03	0.16	3.53	2.08	7.67	8.57
ENSG00000105516.5	DBP	-2.89	0.04	0.2	1.73	2	4.66	6.13
ENSG00000173926.5	42066	-2.9	0.00577	0.11	23.41	23.09	64.13	70.88
ENSG00000167644.5	C19orf33	-2.91	0.02	0.14	214.72	251.38	730.58	623.97
ENSG00000134215.11	VAV3	-2.92	0.02	0.16	21.76	18.91	53.18	65.38
ENSG00000213363.4	RP11-542G14.1	-2.93	0.01	0.14	19.57	14.52	52.93	47.01
ENSG00000185519.8	FAM131C	-2.93	0.02	0.15	1.72	1.63	4.47	5.33
ENSG00000156299.6	TIAM1	-2.94	0.02	0.16	5.64	4.54	13.63	16.35
ENSG00000196517.7	SLC6A9	-2.94	0.04	0.2	3.48	2.51	9.99	7.63
ENSG00000125731.7	SH2D3A	-2.95	0.00163	0.08	2.76	3.05	8.75	8.39
ENSG00000122557.4	HERPUD2	-2.97	0.01	0.14	3.29	5.28	12.6	12.81
ENSG00000234775.1	RP11-335O13.7	-2.97	0.04	0.19	1.78	2.89	7.63	6.24
ENSG00000167815.7	PRDX2	-2.99	0.000214	0.06	19.83	19.55	59.42	58.31
ENSG00000255135.1	RP11-111M22.3	-2.99	0.00526	0.11	32.4	34.01	94.65	104.16
ENSG00000126016.8	AMOT	-2.99	0.00583	0.11	13.89	12.87	41.94	37.99
ENSG00000149809.10	TM7SF2	-2.99	0.02	0.15	14.86	14.57	39.74	48.11
ENSG00000223822.2	EEF1A1P1	-2.99	0.04	0.2	1.41	1.84	5.51	4.17
ENSG00000197903.6	HIST1H2BK	-3	0.00752	0.12	55.02	66.74	173.82	191.55
ENSG00000119333.7	WDR34	-3	0.01	0.13	15.34	16.22	44.13	50.64
ENSG00000135924.11	DNAJB2	-3.01	0.02	0.15	13.52	11.22	40.43	34.16
ENSG00000143995.11	MEIS1	-3.01	0.02	0.16	15.97	9.48	35.97	40.59
ENSG00000232832.1	AC135893.2	-3.02	0.01	0.13	1.7	1.96	5.9	5.15
ENSG00000154358.13	OBSCN	-3.02	0.03	0.18	2.93	1.46	6.25	7
ENSG00000235008.1	RP3-497J21.1	-3.03	0.00772	0.12	1.53	2.19	5.69	5.58
ENSG00000205517.5	RGL3	-3.03	0.03	0.17	1.76	1.59	5.65	4.48
ENSG00000138764.9	CCNG2	-3.03	0.04	0.2	12.87	6.82	26.93	32.7
ENSG00000205213.8	LGR4	-3.05	0.02	0.16	18.57	14.95	46.2	55.92
ENSG00000061918.8	GUCY1B3	-3.06	0.01	0.13	22.79	16.04	57.07	61.88
ENSG00000185630.11	PBX1	-3.06	0.01	0.13	25.5	18.67	71.05	63.92
ENSG00000133069.10	TMCC2	-3.06	0.02	0.15	2.54	1.69	6.85	6.05
ENSG00000162654.7	GBP4	-3.08	0.01	0.14	3.91	3.58	12.43	10.63
ENSG00000146674.8	IGFBP3	-3.08	0.04	0.2	78.1	63.56	188.09	247.59
ENSG00000152931.6	PART1	-3.09	0.00168	0.08	2.76	2.88	8.47	8.93
ENSG00000173818.11	CTD-2526A2.1	-3.09	0.01	0.14	6.52	4.54	18.08	16.05
ENSG00000169750.3	RAC3	-3.1	0.00861	0.12	13.6	19.12	49.15	52.44
ENSG00000120457.6	KCNJ5	-3.1	0.04	0.19	1.1	1.83	4.02	5.07
ENSG00000169371.8	SNUPN	-3.1	0.04	0.19	4.65	6.37	14.88	19.23
ENSG00000173898.6	SPTBN2	-3.11	0.00318	0.1	11.95	9.81	33.09	34.57
ENSG00000144857.10	BOC	-3.13	0.00278	0.1	11.7	14.66	41.4	41.12
ENSG00000152977.5	ZIC1	-3.13	0.02	0.14	10.31	7.51	26	29.83
ENSG00000135678.5	CPM	-3.14	0.0017	0.08	2.71	2.6	8.11	8.57
ENSG00000158234.8	FAIM	-3.14	0.00213	0.09	4.92	5.89	16.74	17.19
ENSG00000167306.11	MYO5B	-3.14	0.01	0.13	13.72	9.7	35.12	38.54
ENSG00000147050.9	KDM6A	-3.14	0.02	0.15	2.55	4.49	10.65	11.42
ENSG00000115884.6	SDC1	-3.15	0.00165	0.08	11.31	9.7	33.49	32.61
ENSG00000203499.6	RP11-429J17.6	-3.15	0.02	0.16	1.56	2.88	7.21	6.8
ENSG00000204498.5	NFKBIL1	-3.16	0.00334	0.1	4.12	3.74	11.95	12.85
ENSG00000132749.6	MTL5	-3.18	0.000675	0.07	5.94	5.56	17.99	18.51
ENSG00000099204.12	ABLIM1	-3.19	0.01	0.13	23.94	23.18	69.96	80.36
ENSG00000164099.3	PRSS12	-3.19	0.01	0.13	11.47	12.16	40.69	34.81
ENSG00000108984.8	MAP2K6	-3.19	0.03	0.18	2.83	2.57	7.55	9.66
ENSG00000159023.13	EPB41	-3.21	0.01	0.13	12.28	7.69	32.8	31.33
ENSG00000186940.6	CHCHD9	-3.24	0.03	0.19	2.87	4.77	13.7	11.03
ENSG00000169418.7	NPR1	-3.25	0.01	0.13	30.78	30.39	106.61	92.2
ENSG00000103067.5	ESRP2	-3.27	0.00095	0.08	6.75	6.86	22.76	21.81
ENSG00000160685.9	ZBTB7B	-3.27	0.00708	0.12	9.41	12.99	37.8	35.42
ENSG00000141150.2	RASL10B	-3.28	0.00803	0.12	3.33	3.06	9.85	11.14
ENSG00000236924.1	RP11-390F4.6	-3.29	0.000436	0.06	1.89	1.77	6.1	5.97
ENSG00000130762.10	ARHGEF16	-3.29	0.00689	0.11	6.35	6.7	20.21	22.67
ENSG00000159921.8	GNE	-3.29	0.02	0.16	2.66	2.05	8.48	7.02
ENSG00000163235.11	TGFA	-3.3	0.00516	0.11	3.6	3.47	12.24	11.08
ENSG00000226742.2	HSBP1L1	-3.3	0.01	0.13	6.59	5.53	18.62	21.35
ENSG00000173530.5	TNFRSF10D	-3.34	0.02	0.15	1.57	1.53	5.65	4.68
ENSG00000232581.1	AC079742.4	-3.35	0.00231	0.09	14.18	13.15	44.33	47.25
ENSG00000105048.9	TNNT1	-3.36	0.01	0.13	36.7	36.38	113.03	132.36
ENSG00000108448.12	TRIM16L	-3.37	0.000725	0.07	10.21	9.08	32.72	32.24
ENSG00000155158.13	TTC39B	-3.38	0.02	0.15	2.5	2.34	8.94	7.4
ENSG00000118961.9	C2orf43	-3.38	0.03	0.17	3.91	2.43	9.64	11.77
ENSG00000187608.5	ISG15	-3.39	0.04	0.2	19.98	18.15	54.84	74.36
ENSG00000141524.9	TMC6	-3.4	0.01	0.13	17.71	14.81	51.43	59.13
ENSG00000189127.3	ANKRD34B	-3.4	0.01	0.13	22.29	19.43	65.26	76.66
ENSG00000187837.2	HIST1H1C	-3.42	0.00405	0.1	11.75	15.97	47.79	47.06
ENSG00000201428.1	7SK.58	-3.42	0.03	0.18	1.59	1.1	5.14	4.08
ENSG00000244274.3	DBNDD2	-3.43	0.00903	0.12	6.19	4.8	17.76	19.9
ENSG00000177106.9	EPS8L2	-3.44	0.00852	0.12	88.76	79.21	270.6	307.47
ENSG00000171813.10	PWWP2B	-3.45	0.00416	0.1	2.19	2.96	9.01	8.76
ENSG00000128923.5	FAM63B	-3.45	0.02	0.15	3.28	2.9	9.65	11.68
ENSG00000134317.13	GRHL1	-3.46	0.03	0.18	3.05	5.42	13.08	16.2
ENSG00000196586.7	MYO6	-3.47	0.00185	0.08	5.54	6.34	21.13	20.15
ENSG00000109062.4	SLC9A3R1	-3.47	0.0019	0.09	18.83	15.62	60.77	58.88
ENSG00000134504.7	KCTD1	-3.48	0.02	0.14	5.26	5.56	17.14	20.5
ENSG00000180596.6	HIST1H2BC	-3.49	0.01	0.13	8.94	11.45	33.04	38.09
ENSG00000126522.10	ASL	-3.52	0.02	0.14	32.47	17.4	85.29	90.4
ENSG00000183691.4	NOG	-3.54	0.00447	0.11	4.68	5.24	16.73	18.32
ENSG00000099219.9	ERMP1	-3.55	0.04	0.19	3.8	2.95	10.36	13.58
ENSG00000125449.1	ARMC7	-3.56	0.007	0.12	5.99	8.03	26.1	23.87
ENSG00000135926.6	TMBIM1	-3.56	0.02	0.16	12.52	11.07	37.51	46.49
ENSG00000168528.7	SERINC2	-3.57	0.00571	0.11	2.8	3.9	12.3	11.6
ENSG00000105996.4	HOXA2	-3.6	0.000415	0.06	1.45	1.42	5.24	5.09
ENSG00000178445.8	GLDC	-3.62	0.000749	0.07	22.01	20.81	78.92	76.09
ENSG00000074621.8	SLC24A1	-3.62	0.00989	0.13	2.23	2.7	9.53	8.32
ENSG00000120594.9	PLXDC2	-3.62	0.04	0.19	3.18	2.36	8.69	11.38
ENSG00000129353.8	SLC44A2	-3.64	0.00133	0.08	11.34	11.47	40.45	42.65
ENSG00000167912.5	RP11-25K19.1	-3.64	0.00472	0.11	1.74	1.87	6.9	6.26
ENSG00000197822.6	OCLN	-3.64	0.01	0.14	2.29	3.55	9.91	11.3
ENSG00000104447.6	TRPS1	-3.66	0.02	0.15	3.34	2.24	11.01	9.37
ENSG00000081320.5	STK17B	-3.67	0.000858	0.08	4.61	5.04	17.39	18.01
ENSG00000173890.12	GPR160	-3.69	0.000175	0.06	8.21	8.27	30.16	30.74
ENSG00000148908.10	RGS10	-3.69	0.03	0.18	35.92	43.26	126.92	164.95
ENSG00000151365.2	THRSP	-3.7	0.00915	0.12	1.1	1.74	5.07	5.44
ENSG00000073350.8	LLGL2	-3.71	0.00253	0.09	5.15	6.78	22.15	22.15
ENSG00000124587.9	PEX6	-3.71	0.01	0.13	1.96	2.32	7.3	8.58
ENSG00000234289.3	H2BFS	-3.71	0.01	0.13	7.05	6.57	23.28	27.25
ENSG00000183486.6	MX2	-3.76	0.02	0.16	1.1	1.81	5.94	4.99
ENSG00000171219.8	CDC42BPG	-3.77	0.00223	0.09	1.91	1.5	6.34	6.51
ENSG00000169660.10	HEXDC	-3.77	0.03	0.17	1.53	1.27	5.91	4.61
ENSG00000221926.5	TRIM16	-3.79	0.00131	0.08	13.14	10.82	45.05	45.76
ENSG00000183941.6	HIST2H4A	-3.79	0.00449	0.11	3.88	5.4	17.17	18.03
ENSG00000077274.7	CAPN6	-3.8	0.000603	0.07	6.34	7.12	25.82	25.34
ENSG00000165194.10	PCDH19	-3.81	0.02	0.15	1.68	1.57	6.82	5.56
ENSG00000151468.9	CCDC3	-3.83	0.01	0.13	1.28	1.24	5.18	4.45
ENSG00000167641.5	PPP1R14A	-3.84	0.000239	0.06	23.28	21.78	85.92	87.21
ENSG00000185187.7	SIGIRR	-3.84	0.03	0.17	8.27	7.84	27.07	34.77
ENSG00000149300.5	C11orf52	-3.86	0.00709	0.12	1.76	1.16	5.44	5.82
ENSG00000160678.7	S100A1	-3.87	0.00264	0.09	21.03	28.3	95.73	95.2
ENSG00000121858.6	TNFSF10	-3.91	0.000563	0.07	2.19	2.43	8.92	9.14
ENSG00000128965.6	CHAC1	-3.91	0.01	0.13	6.09	6.37	22.31	26.43
ENSG00000197070.9	ARRDC1	-3.91	0.02	0.14	18.07	16.05	72.79	60.54
ENSG00000253313.1	C1orf210	-3.91	0.03	0.17	3.08	1.1	8.27	8.04
ENSG00000129422.9	MTUS1	-3.93	0.000823	0.08	15.17	15.52	59.06	61.62
ENSG00000189060.3	H1F0	-3.96	0.00379	0.1	45.32	42.46	165.92	181.7
ENSG00000166578.3	IQCD	-3.96	0.00385	0.1	8.14	7.22	29.09	31.77
ENSG00000120738.6	EGR1	-3.98	0.000133	0.05	2.48	2.32	9.54	9.52
ENSG00000184887.8	BTBD6	-3.99	0.00478	0.11	5.55	7.2	24.4	26.46
ENSG00000165935.5	C12orf70	-4	0.04	0.2	1.1	1.1	5.12	3.68
ENSG00000171243.7	SOSTDC1	-4.02	0.0063	0.11	2.3	3.11	10.37	11.39
ENSG00000143443.8	C1orf56	-4.03	0.03	0.17	4.16	1.84	11.13	13.06
ENSG00000103942.7	HOMER2	-4.09	0.00202	0.09	6.54	5.05	24	23.38
ENSG00000158373.7	HIST1H2BD	-4.09	0.02	0.16	6.7	4.46	25.3	20.43
ENSG00000184260.4	HIST2H2AC	-4.11	0.02	0.14	2.5	2.52	9.32	11.33
ENSG00000005102.7	MEOX1	-4.13	0.00548	0.11	19.21	17.17	71.09	79.31
ENSG00000213688.4	FOXO3B	-4.13	0.00558	0.11	2.06	1.39	6.89	7.35
ENSG00000118242.9	MREG	-4.14	0.01	0.13	1.51	2.14	7.06	8.07
ENSG00000254010.1	RP11-103H7.5	-4.16	0.02	0.15	6.59	12.47	42.37	36.9
ENSG00000140832.4	MARVELD3	-4.16	0.03	0.17	1.1	1.1	4	5.15
ENSG00000149573.3	MPZL2	-4.17	0.00623	0.11	2.03	1.42	6.87	7.48
ENSG00000167642.6	SPINT2	-4.18	0.02	0.16	352.95	352.42	1308.5	1641.57
ENSG00000070731.4	ST6GALNAC2	-4.19	0.00169	0.08	6.28	5.92	24.79	26.36
ENSG00000124107.5	SLPI	-4.2	0.01	0.13	94.05	96.82	435.21	367.35
ENSG00000130513.3	GDF15	-4.2	0.01	0.13	1.14	1.51	5.13	6.01
ENSG00000243244.1	STON1	-4.21	0.0077	0.12	1.51	1.1	5.8	5.18
ENSG00000171631.10	P2RY6	-4.22	0.00351	0.1	2.65	2.04	9.57	10.23
ENSG00000142632.10	ARHGEF19	-4.23	0.00208	0.09	6.64	5.86	27.28	25.61
ENSG00000019582.9	CD74	-4.23	0.00336	0.1	27.25	22.4	101.02	108.97
ENSG00000166396.8	SERPINB7	-4.25	0.03	0.17	1.73	1.1	5.27	6.75
ENSG00000226816.1	AC005082.12	-4.28	0.00861	0.12	1.31	2.23	7.29	7.87
ENSG00000161921.9	CXCL16	-4.29	0.01	0.13	2.24	3.77	12.11	13.66
ENSG00000144648.8	CCBP2	-4.32	0.03	0.16	1.1	1.1	4.16	5.34
ENSG00000102934.4	PLLP	-4.33	0.04	0.2	5	5.39	18.79	26.25
ENSG00000065717.8	TLE2	-4.34	0.00589	0.11	1.19	1.73	6.58	6.05
ENSG00000135447.9	PPP1R1A	-4.39	0.02	0.15	10.47	9.06	47.42	38.35
ENSG00000116990.9	MYCL1	-4.41	0.00182	0.08	1.58	1.42	6.41	6.82
ENSG00000233389.2	AC005071.3	-4.42	0.01	0.13	1.1	1.69	6.64	5.71
ENSG00000135525.12	MAP7	-4.43	0.000309	0.06	3.79	3.59	16.16	16.56
ENSG00000131242.10	RAB11FIP4	-4.47	0.00171	0.08	18.36	14.33	71.8	74.18
ENSG00000005020.7	SKAP2	-4.48	0.00685	0.11	9.58	5.4	34.12	32.98
ENSG00000134363.6	FST	-4.49	0.00152	0.08	18.05	14.79	75.34	72.27
ENSG00000064195.6	DLX3	-4.49	0.00796	0.12	3.62	2.71	15.09	13.33
ENSG00000188643.5	S100A16	-4.51	0.02	0.16	5.4	7.47	32.34	25.72
ENSG00000205221.7	VIT	-4.52	0.03	0.17	1.1	1.1	4.3	5.66
ENSG00000233725.1	NCRNA00284	-4.54	0.00422	0.1	1.1	1.1	5.25	4.74
ENSG00000256051.1	AC104057.1	-4.54	0.02	0.14	1.1	1.1	4.5	5.48
ENSG00000151690.9	MFSD6	-4.54	0.04	0.19	4.54	4.52	23.75	17.34
ENSG00000182217.6	HIST2H4B	-4.55	0.00231	0.09	3.8	3.45	15.9	17.09
ENSG00000255839.1	RP11-338K17.8	-4.56	0.04	0.19	1.1	1.1	4.26	5.77
ENSG00000204237.3	C17orf90	-4.58	0.00649	0.11	2.9	5.24	18.78	18.5
ENSG00000133808.4	MICALCL	-4.58	0.02	0.16	2.68	1.31	8.25	9.98
ENSG00000141526.9	SLC16A3	-4.58	0.03	0.16	2.26	3.49	14.73	11.63
ENSG00000104081.8	BMF	-4.59	0.01	0.13	1.23	1.29	6.26	5.34
ENSG00000144115.11	THNSL2	-4.6	0.01	0.13	2.37	1.19	8.46	7.9
ENSG00000056972.13	TRAF3IP2	-4.61	0.000329	0.06	2.65	2.72	12.53	12.19
ENSG00000129757.8	CDKN1C	-4.61	0.0022	0.09	4.69	3.96	19.29	20.56
ENSG00000183558.5	HIST2H2AA3	-4.64	0.00195	0.09	2.68	2.82	13.2	12.33
ENSG00000197971.9	MBP	-4.66	0.02	0.15	10.62	12.33	47.56	59.39
ENSG00000154760.9	SLFN13	-4.67	0.02	0.16	1.34	4.25	13.64	12.47
ENSG00000125730.8	C3	-4.68	0.00987	0.13	82.83	47.92	289.25	322.36
ENSG00000227121.1	RP11-319F12.2	-4.68	0.02	0.14	7.83	10.93	48	39.72
ENSG00000165591.6	FAAH2	-4.7	0.0052	0.11	2.42	1.76	10.27	9.36
ENSG00000085117.7	CD82	-4.71	0.01	0.13	23.38	18.8	107.05	91.58
ENSG00000081479.7	LRP2	-4.71	0.02	0.16	3.7	1.69	11.66	13.75
ENSG00000053747.9	LAMA3	-4.73	0.0063	0.11	12.83	12.7	56.56	64.16
ENSG00000213433.5	RP11-54C4.1	-4.73	0.04	0.19	1.1	1.1	6	4.41
ENSG00000167972.7	ABCA3	-4.74	0.000994	0.08	1.31	1.1	5.62	5.82
ENSG00000068079.3	IFI35	-4.74	0.01	0.13	1.35	1.1	6.3	5.3
ENSG00000156711.10	MAPK13	-4.76	0.02	0.16	1.1	1.1	4.62	5.86
ENSG00000188064.5	WNT7B	-4.78	0.03	0.17	1.1	1.1	5.98	4.54
ENSG00000175318.6	GRAMD2	-4.81	0.02	0.16	1.1	1.1	4.66	5.92
ENSG00000136425.7	CIB2	-4.83	0.000738	0.07	1.1	1.1	5.2	5.43
ENSG00000181038.7	C17orf95	-4.83	0.00138	0.08	7.61	5.71	32.2	32.2
ENSG00000135457.4	TFCP2	-4.84	0.00192	0.09	1.77	1.54	7.74	8.24
ENSG00000134755.9	DSC2	-4.85	0.00255	0.09	6.31	4.59	25.83	27.08
ENSG00000228350.1	RP11-148G20.1	-4.86	0.04	0.19	1.1	1.1	6.18	4.52
ENSG00000109846.3	CRYAB	-4.87	0.00364	0.1	166.66	147.99	730.41	801.69
ENSG00000253972.1	RP11-4K16.2	-4.92	0.04	0.19	15.03	18.05	68.88	93.87
ENSG00000196511.8	TPK1	-4.93	0.00324	0.1	2.5	1.9	10.45	11.24
ENSG00000171132.9	PRKCE	-4.94	0.03	0.17	1.55	1.1	5.67	7.41
ENSG00000182568.10	SATB1	-4.95	0.03	0.17	1.1	1.1	6.2	4.7
ENSG00000111679.11	PTPN6	-4.99	0.01	0.14	3.56	2.63	16.83	14.07
ENSG00000185551.7	NR2F2	-4.99	0.02	0.15	1.1	1.1	4.88	6.1
ENSG00000231203.1	KRT8P10	-5.01	0.00803	0.12	4.27	5.02	24.92	21.65
ENSG00000158321.11	AUTS2	-5.02	0.0026	0.09	13.69	13.89	72	66.35
ENSG00000144063.3	MALL	-5.03	0.01	0.13	1.72	1.1	6.51	7.69
ENSG00000164855.10	TMEM184A	-5.04	0.02	0.14	1.1	1.1	6.12	4.96
ENSG00000170382.7	LRRN2	-5.05	0.00246	0.09	1.1	1.32	6.32	5.88
ENSG00000164116.12	GUCY1A3	-5.09	0.00211	0.09	2.36	2.42	11.7	12.6
ENSG00000113739.6	STC2	-5.1	0.01	0.13	7.86	3.17	27.94	28.34
ENSG00000233895.1	RP1-122P22.2	-5.12	0.02	0.14	1.1	1.1	5.06	6.21
ENSG00000198846.3	TOX	-5.14	0.0063	0.11	2.65	3.14	13.97	15.82
ENSG00000174808.7	BTC	-5.14	0.02	0.15	7.13	3.75	25.3	30.63
ENSG00000176463.6	SLCO3A1	-5.15	0.00105	0.08	1.73	1.94	9.67	9.22
ENSG00000215819.3	KRT18P12	-5.15	0.02	0.14	2.09	1.55	10.28	8.46
ENSG00000148735.10	C10orf81	-5.17	0.00391	0.1	1.86	1.1	7.56	7.71
ENSG00000135378.3	PRRG4	-5.18	0.00293	0.1	1.69	1.1	7.34	7.11
ENSG00000142185.11	TRPM2	-5.19	0.02	0.16	3.62	3.97	17.35	22.09
ENSG00000136235.9	GPNMB	-5.24	0.009	0.12	1.22	1.7	8.19	7.11
ENSG00000105519.5	CAPS	-5.28	0.00795	0.12	1.1	1.1	5.38	6.23
ENSG00000242841.1	RP11-129K20.1	-5.28	0.02	0.15	1.1	1.1	6.45	5.16
ENSG00000250388.1	AC004510.1	-5.28	0.03	0.18	1.1	1.1	4.95	6.67
ENSG00000168672.3	FAM84B	-5.29	0.00361	0.1	6.08	8.05	35.83	38.9
ENSG00000240668.1	RP11-468F18.2	-5.29	0.03	0.18	1.78	1.57	10.19	7.5
ENSG00000074181.2	NOTCH3	-5.32	0.000672	0.07	3.06	3.27	17.17	16.5
ENSG00000169550.8	MUC15	-5.33	0.03	0.17	1.1	1.1	5.09	6.65
ENSG00000203812.2	HIST2H2AA4	-5.34	0.00619	0.11	2.41	4.92	19.5	19.61
ENSG00000196754.5	S100A2	-5.34	0.04	0.19	31.03	38.19	154.51	215.13
ENSG00000184368.9	MAP7D2	-5.35	0.000956	0.08	1.1	1.1	5.74	6.04
ENSG00000241464.1	CTC-251H24.1	-5.35	0.03	0.18	1.1	4.68	16.95	14
ENSG00000116039.6	ATP6V1B1	-5.35	0.04	0.19	2.77	1.95	10.65	14.6
ENSG00000250539.1	CTD-2048F20.1	-5.36	0.01	0.13	9.59	9.44	55.76	46.3
ENSG00000198589.6	LRBA	-5.41	0.000152	0.05	3.47	3.12	17.79	17.88
ENSG00000167755.8	KLK6	-5.41	0.00492	0.11	2.91	5.31	21.82	22.71
ENSG00000164197.7	RNF180	-5.41	0.0059	0.11	1.1	1.1	5.58	6.33
ENSG00000163083.5	INHBB	-5.43	0.0018	0.08	10.83	8.99	52.17	55.41
ENSG00000179403.10	VWA1	-5.43	0.00936	0.13	3.66	2.67	18.44	15.89
ENSG00000139044.6	B4GALNT3	-5.46	0.04	0.19	2.87	3.46	14.38	20.19
ENSG00000253620.2	AC144568.4	-5.49	0.02	0.16	1.1	2.53	8.93	11
ENSG00000145284.7	SCD5	-5.5	0.000599	0.07	8.25	8.47	46.88	45.05
ENSG00000138271.4	GPR87	-5.53	0.00146	0.08	1.1	1.1	5.89	6.27
ENSG00000162069.9	CCDC64B	-5.53	0.02	0.16	1.1	1.1	5.3	6.86
ENSG00000185442.4	FAM174B	-5.58	0.00454	0.11	1.1	1.1	6.48	5.8
ENSG00000048540.9	LMO3	-5.66	0.00442	0.11	7.73	4.11	33.86	33.18
ENSG00000254285.2	RP11-252C19.2	-5.66	0.01	0.13	17.11	21.78	119.19	100.94
ENSG00000081923.5	ATP8B1	-5.68	0.000335	0.06	1.26	1.1	6.65	6.77
ENSG00000042286.9	AIFM2	-5.68	0.01	0.13	1.1	1.1	5.67	6.82
ENSG00000105894.7	PTN	-5.69	0.00735	0.12	1.1	1.1	5.81	6.7
ENSG00000214530.2	STARD10	-5.69	0.01	0.13	14.1	18.2	83.78	99.96
ENSG00000117289.7	TXNIP	-5.7	0.02	0.14	1.48	1.1	6.59	8.09
ENSG00000176046.6	NUPR1	-5.73	0.01	0.13	1.93	1.75	9.64	11.46
ENSG00000109667.7	SLC2A9	-5.77	0.03	0.17	8.98	5.78	48.5	36.74
ENSG00000087077.7	TRIP6	-5.79	0.00505	0.11	2.49	1.38	11.55	10.83
ENSG00000163624.5	CDS1	-5.82	0.00445	0.11	4.09	3.09	19.83	21.92
ENSG00000175793.9	SFN	-5.82	0.03	0.19	1.37	1.1	6.04	8.31
ENSG00000159166.9	LAD1	-5.86	0.00651	0.11	14.43	18.42	90.04	102.35
ENSG00000169908.5	TM4SF1	-5.89	0.000385	0.06	47.04	42.92	268.6	261.02
ENSG00000135363.7	LMO2	-5.92	0.00181	0.08	1.1	1.1	6.29	6.75
ENSG00000109089.7	CDR2L	-5.94	0.00205	0.09	10.7	8.47	55.09	58.76
ENSG00000101460.8	MAP1LC3A	-5.97	3.68e-05	0.04	1.1	1.1	6.54	6.6
ENSG00000117595.6	IRF6	-5.97	0.00783	0.12	3.2	2.22	15.11	17.3
ENSG00000172005.6	MAL	-5.98	0.00967	0.13	14.05	14.47	92.36	78.29
ENSG00000133687.9	TMTC1	-6	0.01	0.13	6.52	6.39	35.05	42.44
ENSG00000178860.8	MSC	-6.01	0.02	0.16	1.1	1.13	7.58	5.81
ENSG00000188112.4	C6orf132	-6.02	0.000489	0.07	5.37	6.68	36.1	36.37
ENSG00000250527.1	AL035661.1	-6.05	0.00124	0.08	1.1	1.1	6.46	6.85
ENSG00000189334.4	S100A14	-6.06	0.00369	0.1	3.06	5.05	23.84	25.35
ENSG00000204282.2	AC021593.1	-6.09	0.02	0.16	1.1	1.1	7.55	5.84
ENSG00000111321.5	LTBR	-6.11	0.01	0.14	20.83	24.62	125.15	152.51
ENSG00000241827.1	AC090821.1	-6.15	0.00474	0.11	1.1	1.1	7.15	6.37
ENSG00000243168.1	AC073869.12	-6.15	0.00474	0.11	1.1	1.1	7.15	6.37
ENSG00000243921.1	AL160267.3	-6.15	0.00474	0.11	1.1	1.1	7.15	6.37
ENSG00000244087.1	AC068137.13	-6.15	0.00474	0.11	1.1	1.1	7.15	6.37
ENSG00000163435.10	ELF3	-6.18	0.00281	0.1	16.06	15.51	101.86	93.2
ENSG00000213943.3	KRT18P17	-6.23	0.0005	0.07	2.99	2.48	17.23	16.84
ENSG00000111057.5	KRT18	-6.24	0.01	0.13	230.55	214.33	1267.13	1508.35
ENSG00000137440.3	FGFBP1	-6.25	0.00989	0.13	11.5	8.98	58.81	69.3
ENSG00000137474.12	MYO7A	-6.27	0.01	0.13	1.64	1.1	7.8	9.37
ENSG00000239437.1	AC023162.1	-6.3	0.02	0.16	1.57	1.1	9.5	7.31
ENSG00000214207.2	KRT18P10	-6.34	0.03	0.17	5.91	7.21	47.79	35.38
ENSG00000042493.10	CAPG	-6.37	0.000938	0.08	5.08	6.49	36.22	37.5
ENSG00000049323.10	LTBP1	-6.41	0.02	0.14	5.44	5.4	30.96	38.55
ENSG00000197576.7	HOXA4	-6.46	0.02	0.16	3.21	1.42	16.62	13.34
ENSG00000171517.5	LPAR3	-6.49	0.04	0.2	1.1	1.1	5.84	8.44
ENSG00000064270.6	ATP2C2	-6.51	0.000334	0.06	1.1	1.1	7.27	7.05
ENSG00000170421.5	KRT8	-6.51	0.01	0.13	251.25	242.33	1446.95	1765.95
ENSG00000133019.7	CHRM3	-6.55	0.000507	0.07	1.8	1.4	10.51	10.47
ENSG00000116661.8	FBXO2	-6.57	0.03	0.18	1.68	1.69	12.83	9.29
ENSG00000214012.3	KRT18P38	-6.63	0.04	0.2	2.55	3.06	21.86	15.3
ENSG00000165443.7	PHYHIPL	-6.67	0.01	0.13	2.66	1.1	11.7	13.41
ENSG00000069812.7	HES2	-6.68	0.03	0.18	1.1	1.34	9.45	6.85
ENSG00000151322.13	NPAS3	-6.7	0.00871	0.12	1.34	1.1	7.53	8.82
ENSG00000167880.2	EVPL	-6.75	0.00658	0.11	1.4	1.63	10.92	9.52
ENSG00000115363.9	FAM176A	-6.76	0.00148	0.08	3.01	4.61	25.99	25.45
ENSG00000105357.9	MYH14	-6.81	0.00985	0.13	1.75	1.84	13.28	11.2
ENSG00000130775.11	C1orf38	-6.94	0.03	0.17	2.59	2.33	14.47	19.59
ENSG00000179913.5	B3GNT3	-6.98	0.02	0.15	1.1	1.1	8.59	6.78
ENSG00000129354.6	AP1M2	-7.01	0.00622	0.11	9.94	11.43	69.89	79.96
ENSG00000117069.9	ST6GALNAC5	-7.01	0.00865	0.12	1.71	1.89	11.62	13.64
ENSG00000176532.3	PRR15	-7.08	0.01	0.13	1.1	1.1	7.05	8.52
ENSG00000187720.8	THSD4	-7.11	0.02	0.14	1.77	1.31	9.77	12.1
ENSG00000008394.7	MGST1	-7.14	0.00341	0.1	31.98	21.99	184.32	200.94
ENSG00000225356.2	RP11-433O3.1	-7.17	0.00439	0.11	7.73	4.19	44.41	41.05
ENSG00000186007.5	LEMD1	-7.19	0.00898	0.12	3.01	4.56	25.11	29.3
ENSG00000129991.7	TNNI3	-7.19	0.01	0.13	2.09	1.35	13.52	11.23
ENSG00000171195.5	MUC7	-7.22	1.05e-05	0.03	1.1	1.1	7.96	7.91
ENSG00000106066.8	CPVL	-7.25	0.04	0.19	9.58	16.4	77.99	110.25
ENSG00000169035.6	KLK7	-7.26	0.0092	0.12	1.1	1.1	7.32	8.65
ENSG00000017427.11	IGF1	-7.45	0.0048	0.11	1.1	1.1	7.7	8.68
ENSG00000132130.5	LHX1	-7.45	0.01	0.14	2.48	2.24	15.73	19.47
ENSG00000166292.5	TMEM100	-7.46	0.01	0.13	11.89	13.49	85.39	103.88
ENSG00000215845.6	TSTD1	-7.51	0.00217	0.09	5.77	4.65	37.68	40.65
ENSG00000085552.11	IGSF9	-7.52	0.00468	0.11	2.73	3.99	26.66	23.92
ENSG00000130545.10	CRB3	-7.54	0.00352	0.1	2.54	3.37	23.35	21.21
ENSG00000119888.6	EPCAM	-7.55	0.00568	0.11	43.09	30.55	260.8	295.1
ENSG00000184867.9	ARMCX2	-7.67	0.03	0.17	4.79	6.8	37.88	51.01
ENSG00000255509.1	RP11-445F12.1	-7.68	0.00955	0.13	2	2.14	17.29	14.57
ENSG00000125726.4	CD70	-7.72	0.00152	0.08	1.1	1.1	8.78	8.2
ENSG00000104140.6	RHOV	-7.78	0.02	0.16	1.11	2.32	14.91	11.78
ENSG00000099812.4	C19orf21	-7.8	0.00504	0.11	5.66	5.3	40.12	45.42
ENSG00000167861.10	C17orf28	-7.81	0.00144	0.08	2.13	3.54	21.93	22.33
ENSG00000180914.6	OXTR	-7.93	0.00562	0.11	2.34	1.31	13.67	15.27
ENSG00000131037.8	EPS8L1	-7.97	0.00111	0.08	3.2	2.92	23.68	25.07
ENSG00000007062.7	PROM1	-8.18	0.00135	0.08	1.59	1.1	11.26	10.75
ENSG00000183049.8	CAMK1D	-8.21	0.04	0.2	1.1	1.1	7.33	10.74
ENSG00000075275.12	CELSR1	-8.32	0.000416	0.06	1.87	2.49	18.03	18.23
ENSG00000175707.6	C1orf172	-8.33	0.000777	0.07	1.1	1.1	9.39	8.94
ENSG00000163814.3	CDCP1	-8.45	0.00272	0.1	1.1	1.1	9.72	8.87
ENSG00000250606.3	PRSS2	-8.46	0.00351	0.1	2.81	1.27	17.7	16.76
ENSG00000172936.7	MYD88	-8.5	0.00589	0.11	2.82	1.33	18.59	16.7
ENSG00000114115.5	RBP1	-8.57	0.02	0.14	10.36	8.56	90.17	72.06
ENSG00000187017.10	ESPN	-8.72	0.02	0.16	7.72	2.95	52.15	40.85
ENSG00000142273.6	CBLC	-8.85	0.01	0.13	1.1	1.1	8.76	10.71
ENSG00000165409.9	TSHR	-8.86	0.000347	0.06	1.1	1.1	9.9	9.58
ENSG00000256767.1	AC018728.1	-8.96	0.00515	0.11	1.1	1.1	10.48	9.22
ENSG00000047457.9	CP	-9.08	0.00329	0.1	5.37	5.37	51.23	46.24
ENSG00000207264.1	RNU6-15	-9.13	0.03	0.17	1.66	2.71	22.89	17.04
ENSG00000143375.9	CGN	-9.25	0.01	0.13	3.86	5.3	46.27	38.45
ENSG00000105963.7	ADAP1	-9.25	0.02	0.16	1.35	1.69	15.95	12.21
ENSG00000253549.1	RP11-317J10.2	-9.26	0.02	0.15	2.35	1.1	17.81	14.15
ENSG00000213771.3	RP11-543F8.1	-9.26	0.04	0.2	1.63	1.21	15.72	10.61
ENSG00000141738.8	GRB7	-9.3	2.86e-05	0.04	1.1	1.1	10.18	10.28
ENSG00000179178.6	TMEM125	-9.39	0.02	0.16	2.53	2.46	20.27	26.65
ENSG00000156804.3	FBXO32	-9.47	0.02	0.16	1.46	1.92	18.29	13.74
ENSG00000214417.3	KRT18P13	-9.48	0.04	0.19	1.32	1.1	13.51	9.39
ENSG00000118898.6	PPL	-9.61	0.000143	0.05	6.98	6.52	65.49	64.18
ENSG00000240340.1	AC084149.1	-9.67	0.02	0.16	1.1	1.1	12.13	9.14
ENSG00000168994.8	C6orf145	-9.7	0.00231	0.09	4.77	5.23	46.42	50.59
ENSG00000151882.7	CCL28	-9.77	0.02	0.15	1.1	1.1	9.45	12.04
ENSG00000233834.2	AC005083.1	-9.94	0.00684	0.11	1.1	1.1	10.12	11.75
ENSG00000064655.13	EYA2	-9.98	0.01	0.13	1.18	1.1	10.32	12.49
ENSG00000062038.7	CDH3	-9.99	1.77e-05	0.04	4.41	4.31	43.42	43.73
ENSG00000172296.8	SPTLC3	-10.09	0.04	0.19	2.3	1.28	14.95	21.17
ENSG00000163694.10	RBM47	-10.1	0.000193	0.06	1.9	2.1	20.43	19.97
ENSG00000175591.7	P2RY2	-10.11	0.000469	0.06	2.43	1.68	20.96	20.65
ENSG00000105289.9	TJP3	-10.2	0.0022	0.09	1.62	1.41	14.79	16.08
ENSG00000101336.8	HCK	-10.35	0.02	0.16	1.1	1.1	13.03	9.74
ENSG00000224259.1	RP11-48O20.4	-10.37	0.00522	0.11	1.1	1.1	10.66	12.16
ENSG00000167608.6	TMC4	-10.37	0.03	0.17	8.64	17.09	153.15	113.64
ENSG00000119411.10	BSPRY	-10.61	4.23e-05	0.04	1.1	1.1	11.61	11.74
ENSG00000115380.13	EFEMP1	-10.97	0.00293	0.1	1.1	1.1	11.48	12.67
ENSG00000131981.9	LGALS3	-11.28	0.00653	0.11	19.49	19.65	204.5	237.17
ENSG00000236883.1	AP001615.9	-11.42	0.00415	0.1	3.6	3.8	39.76	44.74
ENSG00000182107.4	TMEM30B	-11.57	0.00692	0.11	1.1	1.1	11.76	13.7
ENSG00000165905.12	GYLTL1B	-11.96	0.00289	0.1	1.15	3.01	25.66	24.05
ENSG00000250591.2	U66061.38	-11.97	0.00634	0.11	1.1	4.13	29.57	33.01
ENSG00000166145.8	SPINT1	-12.11	0.000264	0.06	8.81	7.32	98.88	96.37
ENSG00000254505.1	AL096870.1	-12.76	0.00154	0.08	1.81	1.1	19.16	18.02
ENSG00000230099.2	TRBV5-4	-13.29	0.02	0.14	1.52	1.1	15.35	19.47
ENSG00000101160.8	CTSZ	-13.3	0.00347	0.1	4.5	4.99	59.68	66.56
ENSG00000176855.10	KRT18P28	-13.43	0.00779	0.12	1.19	1.11	16.7	14.16
ENSG00000136155.11	SCEL	-13.62	0.02	0.15	3.4	3.26	39.73	51.07
ENSG00000165025.9	SYK	-13.68	0.02	0.16	8.17	3.83	70.79	93.3
ENSG00000183421.6	RIPK4	-13.98	0.000161	0.05	2.37	3.15	38.34	38.82
ENSG00000204983.7	PRSS1	-14.26	0.03	0.17	1.22	1.1	14	19.02
ENSG00000135373.8	EHF	-14.29	0.02	0.15	9.42	9.06	115.59	148.57
ENSG00000205236.5	UPK3BL	-14.32	0.00864	0.12	2.65	1.1	24.65	29.06
ENSG00000184697.4	CLDN6	-14.9	0.000882	0.08	3.35	4.56	57.41	60.45
ENSG00000057704.5	TMCC3	-15.22	0.01	0.13	2.49	2.08	31.19	38.4
ENSG00000070526.9	ST6GALNAC1	-15.47	0.01	0.13	1.1	1.34	16.98	20.77
ENSG00000183742.6	MACC1	-16.51	0.02	0.16	1.1	1.1	15.54	20.78
ENSG00000065361.6	ERBB3	-16.55	0.00064	0.07	1.26	1.26	20.37	21.36
ENSG00000176945.11	MUC20	-16.73	0.00164	0.08	1.33	1.1	21.12	19.59
ENSG00000173267.9	SNCG	-16.92	0.00427	0.1	1.33	2.65	31.66	35.6
ENSG00000229807.3	XIST	-17.13	0.00117	0.08	1.16	1.1	18.76	20.01
ENSG00000111348.4	ARHGDIB	-17.4	5.52e-05	0.04	4.41	3.59	69.32	69.86
ENSG00000170477.7	KRT4	-17.54	0.00127	0.08	2.34	2.65	45.2	42.27
ENSG00000149418.5	ST14	-18	0.00316	0.1	4.38	2.42	58.08	64.29
ENSG00000008323.11	PLEKHG6	-18.18	0.02	0.16	4.56	1.1	44.23	58.67
ENSG00000148346.7	LCN2	-18.49	0.02	0.15	2.05	2	42.37	32.37
ENSG00000171345.8	KRT19	-19.21	0.00215	0.09	26.67	42.14	632.91	689.08
ENSG00000111319.8	SCNN1A	-19.29	0.00875	0.12	5.07	16.86	193.54	229.42
ENSG00000211454.7	AKR7L	-19.3	0.01	0.13	2.14	1.1	34.65	27.93
ENSG00000104413.11	ESRP1	-19.34	0.00707	0.12	6.23	3.72	88.58	103.79
ENSG00000134258.11	VTCN1	-19.44	0.00226	0.09	1.1	1.1	20.42	22.35
ENSG00000039068.9	CDH1	-20.32	0.00208	0.09	2.16	2.11	41.47	45.24
ENSG00000182585.5	EPGN	-21.63	0.0038	0.1	1.1	1.1	22.39	25.2
ENSG00000139055.2	ERP27	-22.61	0.01	0.13	1.1	1.1	22.38	27.36
ENSG00000104267.4	CA2	-25.42	0.04	0.19	55.28	52.81	1119.1	1628.66
ENSG00000083307.5	GRHL2	-25.9	0.03	0.17	1.1	1.1	23.92	33.06
ENSG00000154646.4	TMPRSS15	-28.47	0.01	0.13	1.1	1.1	27.86	34.77
ENSG00000165215.5	CLDN3	-29.79	5.53e-06	0.03	1.1	1.1	32.84	32.69
ENSG00000137648.12	TMPRSS4	-35.14	0.00449	0.11	1.1	1.1	41.18	36.13
ENSG00000052344.9	PRSS8	-35.45	0.00961	0.13	1.1	1.1	35.25	42.74
ENSG00000132698.9	RAB25	-37.14	0.01	0.14	1.1	1.1	45.55	36.16
ENSG00000184363.5	PKP3	-38.03	0.00993	0.13	1.1	3.47	95.41	78.56
ENSG00000115339.9	GALNT3	-38.71	0.00114	0.08	1.2	1.22	45.12	48.19
ENSG00000181885.11	CLDN7	-39.19	0.00277	0.1	1.78	2.58	81.11	89.86
ENSG00000184292.5	TACSTD2	-62	2.22e-05	0.04	1.1	1.1	68.52	67.88
ENSG00000214265.4	SNURF	-71.62	0.03	0.17	1.1	1.1	65.68	91.88
ENSG00000182351.6	AP000358.3	-72	0.02	0.16	1.1	1.1	90.85	67.56
ENSG00000213145.4	CRIP1	-72.36	0.03	0.18	1.1	2.93	173.25	118.48
ENSG00000189143.7	CLDN4	-76.07	7.58e-05	0.04	1.24	1.1	88.32	89.85
