# Supplementary material for: Glucose deprivation elicits phenotypic plasticity via ZEB1-mediated expression of NNMT
Source: Oncotarget. 2017 Feb 17;8(16):26200–20. doi: 10.18632/oncotarget.15429 (PMC5432250; doi:10.18632/oncotarget.15429)
Supplement: Supplementary file 3 [file oncotarget-08-26200-s003.xlsx]

## Sheet: OV3 glucose sublines
Supplementary Table 2. Copy number values determined by array-CGH for control OVCAR3, OVCAR3-Gluc2 and OVCAR3-Gluc3 (0: deletion, 1: one copy (loss), 2: two copies (diploid), 3: three copies (gain), 4: 4+ copies (amplification)).
Name	Address	Chr	Position	OVCAR3 parental.CNV Value	OVCAR3 Gluc2.CNV Value	OVCAR3 Gluc3.CNV Value
kgp10408473	18705913	1	836684	3	3	3
kgp15244099	45620198	1	840666	3	3	3
kgp10122298	5714203	1	842013	3	3	3
kgp15306048	16738284	1	847983	3	3	3
kgp12109133	77769209	1	850780	3	3	3
kgp11435978	82663299	1	852875	3	3	3
kgp12540666	67777873	1	863776	3	3	3
kgp1193412	92674904	1	864490	3	3	3
kgp10373440	74651286	1	867635	3	3	3
kgp15169265	22658128	1	874927	3	3	3
kgp11948407	81649261	1	876067	3	3	3
GA018352	7804547	1	879687	3	3	3
GA018355	5696160	1	897564	3	3	3
kgp15197796	67781282	1	904480	3	3	3
kgp11531255	40619973	1	910409	3	3	3
kgp12447108	35605227	1	919927	3	3	3
kgp1129118	51608229	1	920733	3	3	3
kgp11555311	94731290	1	930923	3	3	3
kgp15514388	31646582	1	938372	3	3	3
kgp15240271	95672177	1	943712	3	3	3
GA018364	4659960	1	949608	3	3	3
kgp15889936	10662937	1	949889	3	3	3
kgp15751868	64638128	1	957568	3	3	3
kgp10549689	70770556	1	962891	3	3	3
kgp12265290	90616223	1	963661	3	3	3
kgp25171680	38690199	1	968251	3	3	3
kgp11465440	87736560	1	969773	3	3	3
exm958	64629126	1	970687	3	3	3
kgp11786011	84801352	1	974310	3	3	3
kgp15454821	12809580	1	974988	3	3	3
exm1078	84733568	1	979594	3	3	3
kgp15861200	20808294	1	982213	3	3	3
kgp12059241	40719989	1	982994	3	3	3
kgp15219468	80683134	1	984640	3	3	3
kgp11041084	23757886	1	986286	3	3	3
exm1348	30661201	1	986732	3	3	3
kgp10308038	8648271	1	990517	3	3	3
GA018376	47686171	1	990806	3	3	3
kgp25275033	73752284	1	1002394	3	3	3
GA000035	99767326	1	1004331	3	3	3
kgp11248734	99774122	1	1030633	3	3	3
exm2250439	20789585	1	1956414	3	3	3
kgp15414060	76760256	1	1959121	3	3	3
exm1744492	3685339	1	1959595	3	3	3
exm5098	80794889	1	1959617	3	3	3
exm5099	83750145	1	1959698	3	3	3
exm5105	71725273	1	1960588	3	3	3
exm5108	21700839	1	1960633	3	3	3
kgp15361222	25705193	1	1960964	3	3	3
kgp11144297	77783327	1	1961408	3	3	3
kgp15728198	11644156	1	1961858	3	3	3
kgp25062513	84718843	1	1962105	3	3	3
kgp1034026	73635146	1	1962112	3	3	3
kgp11110613	48767232	1	1983208	3	3	3
kgp15650611	56735147	1	1986734	3	3	3
kgp10402300	18681298	1	1999006	3	3	3
kgp15128901	97785224	1	2008558	3	3	3
kgp10945355	19754903	1	2010576	3	3	3
kgp15312860	85793150	1	2012366	3	3	3
kgp10084558	1633312	1	2014491	3	3	3
kgp10545078	42757116	1	2030462	3	3	3
kgp11814864	58677973	1	2045941	3	3	3
kgp15796558	4705922	1	2048777	3	3	3
kgp15154578	38739570	1	2052545	3	3	3
kgp15569722	89690915	1	2060709	3	3	3
kgp12443298	19691921	1	2063164	3	3	3
exm5190	85710226	1	2077520	3	3	3
kgp15343741	2787109	1	2086092	3	3	3
kgp1335056	18660562	1	2087557	3	3	3
kgp11693865	10713939	1	2091762	3	3	3
kgp24900392	48674553	1	2092669	3	3	3
kgp15797675	6777251	1	2095745	3	3	3
kgp10111389	95642229	1	2098512	3	3	3
GA000107	99808168	1	2105415	3	3	3
kgp24971156	2718487	1	2108094	3	3	3
kgp15318139	4786345	1	2110298	3	3	3
kgp11462984	80748475	1	2112461	3	3	3
kgp15290939	84603867	1	2115908	3	3	3
kgp15866002	74752979	1	2161016	3	3	3
kgp15596998	82744968	1	2167530	3	3	3
kgp10214853	72766883	1	2171093	3	3	3
kgp15140180	75731121	1	2178301	3	3	3
kgp11682032	47718888	1	2182999	3	3	3
kgp1916827	52732103	1	2214051	3	3	3
kgp15214428	16600529	1	2215902	3	3	3
kgp1662662	39782985	1	2237525	3	3	3
kgp15391750	51619560	1	2335075	3	3	3
kgp15344316	2615281	1	2335415	3	3	3
kgp15623289	68672292	1	2336529	3	3	3
kgp15365566	20756295	1	2336610	3	3	3
kgp15223786	96743453	1	2336853	3	3	3
kgp2815755	40604230	1	2337277	3	3	3
kgp1547598	1781521	1	2339395	3	3	3
kgp1649936	62803142	1	2339573	3	3	3
kgp15175452	94806403	1	2339609	3	3	3
kgp15909310	99733915	1	2339853	3	3	3
kgp15666738	79689157	1	2339936	3	3	3
kgp25314326	96704857	1	2342160	3	3	3
kgp15776606	37725554	1	2487555	3	3	3
kgp10994943	98638969	1	2487663	3	3	3
kgp24975560	66744551	1	2487877	3	3	3
kgp25154996	83741564	1	2487984	3	3	3
kgp10382546	79773467	1	2491306	3	3	3
kgp1974360	66795573	1	2492783	3	3	3
exm6129	80727533	1	2493158	3	3	3
kgp15639836	93802270	1	2493296	3	3	3
GA018441	74786175	1	2494302	3	3	3
kgp25204439	96749153	1	2495052	3	3	3
kgp15565915	9712111	1	2495088	3	3	3
kgp2236571	75657414	1	2991933	3	3	3
kgp10449050	86679243	1	2993786	3	3	3
kgp10709376	16803914	1	3003316	3	3	3
kgp11181866	55604223	1	3011329	3	3	3
kgp1050255	6730986	1	3016087	3	3	3
kgp15185049	79698221	1	3029070	3	3	3
kgp15254454	71757120	1	3032146	3	3	3
kgp10428921	39775967	1	3038530	3	3	3
kgp10517032	11700933	1	3058370	3	3	3
kgp15242840	48682565	1	3064626	3	3	3
kgp15122235	62703883	1	3076243	3	3	3
kgp11395267	57668155	1	3090768	3	3	3
kgp15457529	82718911	1	3094136	3	3	3
kgp11320350	81712594	1	3099194	3	3	3
kgp10075954	75632570	1	3116658	3	3	3
kgp10890658	23606550	1	3120703	3	3	3
kgp10699767	7743882	1	3124080	3	3	3
kgp15793600	89657899	1	3127690	3	3	3
kgp1228691	11810137	1	3158951	3	3	3
kgp10024649	17711880	1	3165723	3	3	3
kgp1562597	40756264	1	3172273	3	3	3
kgp10462197	11712179	1	3174161	3	3	3
kgp15370863	17797530	1	3183124	3	3	3
kgp11885658	52758886	1	3187092	3	3	3
kgp10497601	26713107	1	3192526	3	3	3
kgp10241963	45666924	1	3203297	3	3	3
kgp10592297	68724525	1	3223230	3	3	3
kgp11469952	14631291	1	3234276	3	3	3
kgp1207722	15602522	1	3246839	3	3	3
kgp15123039	22700584	1	3256454	3	3	3
kgp11286428	64655182	1	3271154	3	3	3
kgp11446184	37612862	1	3282667	3	3	3
kgp1121449	74788286	1	3283528	3	3	3
kgp25039829	55669193	1	3306583	3	3	3
kgp10989032	87612222	1	3327549	3	3	3
exm6628	85769545	1	3331183	3	3	3
exm6686	47666161	1	3347578	3	3	3
kgp15575785	41610865	1	3573700	3	3	3
kgp15365714	29677993	1	3581603	3	3	3
kgp15600662	8656470	1	3590233	3	3	3
kgp15491758	67783234	1	3595697	3	3	3
kgp11391522	58737162	1	3607520	3	3	3
kgp15163983	2753417	1	3620162	3	3	3
kgp12460518	86686130	1	3622073	3	3	3
kgp2138985	85630579	1	3625548	3	3	3
kgp1717199	76677902	1	3638593	3	3	3
kgp15388070	43620993	1	5940650	3	3	3
kgp15335774	47783550	1	5952940	3	3	3
exm8320	9615244	1	5964678	3	3	3
kgp15268206	8684911	1	5974113	3	3	3
kgp1105729	7771993	1	5977539	3	3	3
kgp10928758	4605171	1	5989325	3	3	3
exm8383	41732182	1	5993223	3	3	3
kgp24814538	36639548	1	5995974	3	3	3
kgp15711114	20609830	1	5999418	3	3	3
kgp1820360	60663966	1	6001790	3	3	3
exm8396	58704544	1	6008178	3	3	3
kgp1155782	89652530	1	6010272	3	3	3
kgp15130003	75715118	1	6016716	3	3	3
kgp15514626	58773278	1	6021034	3	3	3
kgp1186462	4656924	1	6022815	3	3	3
exm8420	36749907	1	6027365	3	3	3
kgp10228276	26807928	1	6030027	3	3	3
kgp11553476	24742931	1	6037420	3	3	3
kgp11312631	90726221	1	6040425	3	3	3
kgp1822949	10724835	1	6046264	3	3	3
kgp1101653	98676383	1	6048149	3	3	3
kgp15842541	19799278	1	6051143	3	3	3
kgp24929850	88644296	1	6245524	3	3	3
kgp2106534	80637375	1	6245815	3	3	3
kgp15656732	38619956	1	6246929	3	3	3
kgp15382471	74767162	1	6250171	3	3	3
kgp15725116	26629917	1	6253162	3	3	3
kgp15620326	68659117	1	6256987	3	3	3
kgp11269393	9651869	1	6257856	3	3	3
kgp15186133	86627134	1	6257863	3	3	3
kgp2263886	8743153	1	6257929	3	3	3
kgp10145158	59731964	1	6258147	3	3	3
kgp11318326	22690271	1	6258777	3	3	3
kgp10109731	16690248	1	6258792	3	3	3
kgp15664144	68762271	1	6258846	3	3	3
kgp15359683	95634573	1	6486098	3	3	3
kgp10444328	29645975	1	6487226	3	3	3
exm9279	1803389	1	6488328	3	3	3
kgp11820436	10645126	1	6496136	3	3	3
kgp15288403	22739958	1	6497473	3	3	3
kgp15593447	58689567	1	6504482	3	3	3
exm9324	2617137	1	6504575	3	3	3
kgp10605036	91765327	1	6506943	3	3	3
kgp12247725	78767971	1	6510997	3	3	3
kgp15316222	68670934	1	6511095	3	3	3
kgp15474267	18747254	1	6511697	3	3	3
kgp25209990	91693561	1	6514556	3	3	3
kgp10754782	95600262	1	6520668	3	3	3
exm9585	90778213	1	6531124	3	3	3
exm9654	91644424	1	6536057	3	3	3
kgp15495656	88804973	1	6539223	3	3	3
kgp15205697	16703823	1	6543871	3	3	3
kgp11338368	21651175	1	6553401	3	3	3
kgp11585944	71683838	1	6560493	3	3	3
kgp10874973	72767104	1	6564141	3	3	3
kgp15557377	79760229	1	6848103	3	3	3
kgp12469135	1732341	1	6851124	3	3	3
kgp15611808	66663102	1	6852982	3	3	3
kgp15173836	41799525	1	6855911	3	3	3
kgp12429658	65666172	1	6859931	3	3	3
kgp24992812	16777842	1	6861645	3	3	3
kgp15816904	49749202	1	6865956	3	3	3
kgp11678944	30656875	1	6869392	3	3	3
exm10350	47704938	1	6880304	3	3	3
kgp15918215	71715265	1	6881949	3	3	3
kgp10597354	17788524	1	6886677	3	3	3
kgp10511351	69685171	1	6888678	3	3	3
kgp12040351	39754176	1	6893053	3	3	3
kgp11316443	93699553	1	6895710	3	3	3
kgp24959779	86654273	1	6901541	3	3	3
kgp15821806	68793861	1	6905408	3	3	3
kgp25222950	51792985	1	6909417	3	3	3
kgp1263277	87600844	1	6914786	3	3	3
kgp15142835	85685209	1	6919536	3	3	3
kgp11124395	14699980	1	6923634	3	3	3
kgp15556288	6672831	1	6927196	3	3	3
kgp15250765	84664985	1	6932195	3	3	3
kgp24937998	78673412	1	6932846	3	3	3
kgp12208611	96652977	1	6939140	3	3	3
kgp15902738	86706183	1	6941754	3	3	3
kgp25080349	4651990	1	6949819	3	3	3
kgp15394264	27623196	1	6951111	3	3	3
kgp2208107	76761938	1	6953675	3	3	3
kgp11119183	87650845	1	6960196	3	3	3
kgp15410897	46762824	1	6962268	3	3	3
kgp15685233	28681592	1	6963212	3	3	3
kgp15689747	74773884	1	6966466	3	3	3
kgp1989743	25771123	1	6973398	3	3	3
kgp1534804	9687124	1	6987797	3	3	3
kgp10744902	48725580	1	6996471	3	3	3
kgp1527901	29640293	1	6999738	3	3	3
kgp15924807	62636216	1	7002394	3	3	3
kgp195999	88675100	1	7004613	3	3	3
kgp154908	10645580	1	7009501	3	3	3
kgp15153506	38722146	1	7037881	3	3	3
kgp1155436	76787868	1	7046655	3	3	3
kgp2688023	60618869	1	7061262	3	3	3
kgp1014281	8615201	1	7065433	3	3	3
kgp15551460	47698241	1	7071774	3	3	3
kgp10297806	76800232	1	7074797	3	3	3
kgp10665133	30723935	1	7076184	3	3	3
kgp10607541	4774556	1	7108086	3	3	3
kgp2175079	11604882	1	7115591	3	3	3
kgp2060741	58640599	1	7124458	3	3	3
kgp24797051	16617898	1	7133059	3	3	3
kgp2200152	2626371	1	7138956	3	3	3
kgp147276	55613141	1	7146519	3	3	3
kgp15845100	70662256	1	7154845	3	3	3
kgp10483852	92611253	1	7160822	3	3	3
kgp10402598	85791234	1	7163374	3	3	3
kgp10506555	62747156	1	7180799	3	3	3
kgp1335379	40673107	1	7183119	3	3	3
kgp12118575	47716288	1	7188008	3	3	3
kgp15205714	89804300	1	7191838	3	3	3
kgp15161023	6637418	1	7198021	3	3	3
kgp1211443	41778883	1	7204666	3	3	3
kgp11379034	67738139	1	7214044	3	3	3
kgp10842597	99763115	1	7217455	3	3	3
kgp15883182	20737874	1	7225361	3	3	3
kgp15396576	2690143	1	7234071	3	3	3
kgp15751072	99766477	1	7238981	3	3	3
kgp12577812	93670209	1	7244625	3	3	3
kgp15205415	68684102	1	7249144	3	3	3
kgp15228314	30683876	1	7258440	3	3	3
kgp25266221	77624455	1	7263781	3	3	3
kgp1041643	54648897	1	7272971	3	3	3
kgp12238370	69650213	1	7279028	3	3	3
kgp10119773	76710408	1	7281521	3	3	3
kgp25289253	27650250	1	7287262	3	3	3
kgp25236233	72749148	1	7287671	3	3	3
kgp24883828	18654973	1	7291997	3	3	3
kgp1475398	74679258	1	7299892	3	3	3
kgp11657286	3804267	1	7301910	3	3	3
kgp2021358	12746834	1	7303213	3	3	3
kgp15790162	73692232	1	7305176	3	3	3
kgp15309612	45636226	1	7308964	3	3	3
kgp10298893	77726472	1	7328327	3	3	3
kgp11657379	1621376	1	7333315	3	3	3
kgp25076150	80769202	1	7346009	3	3	3
kgp10283115	85766219	1	7358175	3	3	3
kgp15255764	82712316	1	7365657	3	3	3
kgp1189461	71659521	1	7372404	3	3	3
kgp11922193	6614207	1	7383538	3	3	3
kgp10751040	92777264	1	7386456	3	3	3
kgp12413016	86766126	1	7390886	3	3	3
kgp11882883	22661110	1	7400729	3	3	3
kgp12472351	3659259	1	7417099	3	3	3
kgp10049860	59652525	1	7423712	3	3	3
kgp15189632	36771927	1	7429375	3	3	3
kgp10579629	80787458	1	7430168	3	3	3
kgp11023021	82613346	1	7435645	3	3	3
kgp15320101	40603189	1	7444000	3	3	3
kgp24992142	80619420	1	7446234	3	3	3
kgp11179910	54621257	1	7465815	3	3	3
kgp15579188	32723586	1	7488874	3	3	3
kgp15711153	78807156	1	7495373	3	3	3
kgp10306557	89768586	1	7506038	3	3	3
kgp1356727	97797360	1	7507696	3	3	3
kgp10664881	64615529	1	7511469	3	3	3
kgp11308706	40803932	1	7515396	3	3	3
kgp1432744	95782325	1	7553541	3	3	3
kgp12262667	5703139	1	7584374	3	3	3
kgp10928872	42791985	1	7588413	3	3	3
kgp126942	4666965	1	7603438	3	3	3
kgp2274664	87668376	1	7623504	3	3	3
kgp15199124	64619866	1	7627562	3	3	3
kgp12087711	83771958	1	7631420	3	3	3
kgp15156149	1722571	1	7637060	3	3	3
kgp15751460	18603837	1	7643288	3	3	3
kgp10450964	84642341	1	7651053	3	3	3
kgp1784059	12691286	1	7652817	3	3	3
kgp2002384	95662438	1	7657536	3	3	3
kgp10175725	77666357	1	7675192	3	3	3
kgp15219164	80650924	1	7677411	3	3	3
kgp15510793	91800193	1	7688318	3	3	3
kgp15252850	32799128	1	7690046	3	3	3
kgp15366715	43751972	1	7692412	3	3	3
kgp12093149	57739563	1	7694790	3	3	3
kgp15646700	14639870	1	7700498	3	3	3
kgp1397671	96731266	1	7703520	3	3	3
kgp15811613	93740128	1	7705397	3	3	3
kgp10898775	83786419	1	7719695	3	3	3
kgp2284439	85633535	1	7734289	3	3	3
exm10496	6694835	1	7737755	3	3	3
kgp22770533	78661895	1	7740873	3	3	3
kgp11774404	46761543	1	7742501	3	3	3
kgp1449499	9702412	1	7746968	3	3	3
kgp11565520	88666588	1	7751154	3	3	3
kgp1111914	79689403	1	7753101	3	3	3
kgp10337741	82661350	1	7755479	3	3	3
kgp12471734	48792193	1	7765737	3	3	3
kgp2512669	36755185	1	7771164	3	3	3
kgp10599942	50686981	1	7779534	3	3	3
kgp1847263	2759877	1	7782535	3	3	3
kgp12041314	47742908	1	7790288	3	3	3
kgp2586598	76810197	1	7797350	3	3	3
kgp15866184	44646144	1	7803518	3	3	3
kgp10461009	93711456	1	7809383	3	3	3
kgp10558616	83772236	1	7816165	3	3	3
kgp15602676	96600925	1	7821104	3	3	3
GA018492	47636151	1	8921067	3	3	3
kgp15464820	77715870	1	8921883	3	3	3
kgp15287168	50719846	1	8923012	3	3	3
kgp15285155	80671550	1	8923281	3	3	3
GA000175	62763122	1	8923293	3	3	3
kgp15418361	59810177	1	8925474	3	3	3
GA018494	93669410	1	8927310	3	3	3
GA000178	3652569	1	8930509	3	3	3
GA018495	91758388	1	8930571	3	3	3
GA018496	71768267	1	8934880	3	3	3
GA018497	80612251	1	8934979	3	3	3
kgp15359300	45713207	1	8935960	3	3	3
kgp15194688	58736538	1	9296798	3	3	3
kgp15892930	77772382	1	9299427	3	3	3
kgp15368059	54612892	1	9303953	3	3	3
kgp15384368	60708988	1	9307050	3	3	3
kgp1262982	75670891	1	9312909	3	3	3
GA000184	25723181	1	9329113	3	3	3
kgp15701777	49689855	1	10272371	3	3	3
kgp15318075	72670149	1	10273765	3	3	3
kgp10454534	90721415	1	10276718	3	3	3
kgp11737227	57780871	1	10280543	3	3	3
kgp15853046	27626192	1	10281684	3	3	3
kgp10187404	58626291	1	10283428	3	3	3
kgp10013294	82714527	1	10291770	3	3	3
kgp10651569	22636557	1	10296452	3	3	3
kgp10545091	82701901	1	10302325	3	3	3
kgp10846403	17693269	1	10315336	3	3	3
kgp1746878	41755193	1	10318652	3	3	3
kgp24981965	51685577	1	10323576	3	3	3
exm2230658	86612301	1	10327447	3	3	3
kgp1030050	55691889	1	10328338	3	3	3
kgp15337617	53796178	1	10334882	3	3	3
exm12961	93653941	1	10355818	3	3	3
kgp15660319	3698832	1	10358656	3	3	3
kgp15548520	51753867	1	10363244	3	3	3
kgp15559144	49786255	1	10367686	3	3	3
kgp2767016	18657918	1	10378270	3	3	3
exm13020	23785561	1	10380144	3	3	3
exm13031	18801279	1	10384031	3	3	3
kgp10457858	16683598	1	10387804	3	3	3
kgp2472249	77673276	1	10391308	3	3	3
kgp15341197	10676856	1	10394623	3	3	3
kgp10997070	96748202	1	10401151	3	3	3
kgp25032244	97757350	1	10403292	3	3	3
kgp10421792	35683183	1	10406416	3	3	3
kgp1419340	93734303	1	10407360	3	3	3
kgp10307200	80655893	1	10411523	3	3	3
kgp1176167	16740193	1	10414817	3	3	3
kgp11685761	87619454	1	10417533	3	3	3
kgp12528221	25675970	1	10428570	3	3	3
kgp15796513	15669911	1	10431267	3	3	3
kgp1751329	11676532	1	10435065	3	3	3
kgp15241641	2643915	1	10439306	3	3	3
exm13356	89659522	1	10535041	3	3	3
kgp15298389	99697951	1	10540240	3	3	3
kgp12549423	16602927	1	10546241	3	3	3
kgp1170627	47771178	1	10554505	3	3	3
kgp15191837	75738267	1	10558720	3	3	3
kgp15569329	81794564	1	10588836	3	3	3
kgp15623871	84700827	1	10590720	3	3	3
kgp11191074	60719992	1	10604822	3	3	3
kgp11047979	14702281	1	10624315	3	3	3
kgp24899205	78691296	1	10627577	3	3	3
kgp15644879	92624438	1	10632990	3	3	3
kgp1249412	94685850	1	10635362	3	3	3
kgp2710947	92615391	1	10654886	3	3	3
kgp15698246	58768154	1	10659333	3	3	3
kgp12446895	6615167	1	10664708	3	3	3
kgp15725832	95719560	1	10669657	3	3	3
kgp15750619	27656981	1	10675276	3	3	3
exm13408	12652277	1	10687345	3	3	3
exm13414	33725594	1	10689676	3	3	3
GA018515	12810227	1	11072802	3	3	3
exm13889	9740841	1	11076931	3	3	3
kgp15539506	31677214	1	11080469	3	3	3
kgp15844145	71706909	1	11082564	3	3	3
kgp22739348	53787533	1	11084214	3	3	3
kgp15318298	24616103	1	11085042	3	3	3
kgp15412591	64751900	1	11086753	3	3	3
kgp15170927	5724109	1	11086758	3	3	3
kgp10189968	9749965	1	11087835	3	3	3
kgp15475691	15729258	1	11091293	3	3	3
kgp15308719	79804210	1	11096843	3	3	3
kgp15121818	40725829	1	11097550	3	3	3
exm13983	7809492	1	11097867	3	3	3
kgp15445250	90707406	1	11098332	3	3	3
kgp15420641	27780119	1	11100864	3	3	3
kgp12298007	86699914	1	11102517	3	3	3
kgp15410870	6609148	1	11102939	3	3	3
kgp15338857	15626283	1	11103582	3	3	3
kgp15288176	23687218	1	11106729	3	3	3
kgp15535818	57663981	1	11333542	3	3	3
kgp12009074	11665219	1	11341052	3	3	3
kgp12560084	94807399	1	11341566	3	3	3
kgp11532901	79654974	1	11341803	3	3	3
kgp1440415	45722939	1	11344259	3	3	3
kgp24997762	63774910	1	11346038	3	3	3
kgp25140592	87656192	1	11346608	3	3	3
kgp15639239	82747387	1	11346740	3	3	3
kgp15160316	31718963	1	11347007	3	3	3
kgp15778744	37609980	1	11347248	3	3	3
kgp119561	80629441	1	11347492	3	3	3
kgp15709360	99717872	1	11348172	3	3	3
kgp11594672	21646156	1	11903015	3	3	3
kgp11646953	97640488	1	11905059	3	3	3
kgp15354097	57718989	1	11905872	3	3	3
kgp15775007	8645433	1	11906375	3	3	3
exm15541	7734263	1	11907328	3	3	3
exm15544	90614114	1	11907424	3	3	3
exm15545	60608821	1	11907430	3	3	3
kgp15226967	32652282	1	11907567	3	3	3
exm15554	72719856	1	11907659	3	3	3
kgp10201854	87632924	1	11995409	3	3	3
kgp15548562	81657589	1	11997641	3	3	3
kgp15160689	25789874	1	12012753	3	3	3
exm1705272	53632936	1	12014915	3	3	3
GA018533	10712151	1	12020826	3	3	3
kgp15814474	4688477	1	12023121	3	3	3
kgp15571041	75718398	1	12030759	3	3	3
exm15817	86660106	1	12032953	3	3	3
kgp15772356	14681950	1	12040404	3	3	3
kgp11066860	17681167	1	12040479	3	3	3
kgp10637866	18707285	1	12046089	3	3	3
GA018538	37702540	1	12049221	3	3	3
exm15835	86701207	1	12049283	3	3	3
kgp15610882	20619832	1	12050986	3	3	3
GA000245	69613533	1	12056211	3	3	3
kgp15891457	99759143	1	12058890	3	3	3
GA018539	68610105	1	12061533	3	3	3
exm15886	61757871	1	12064067	3	3	3
GA018540	73758919	1	12064672	3	3	3
kgp11841220	42669206	1	12070360	3	3	3
kgp25221439	16724883	1	12071637	3	3	3
kgp12408721	84642266	1	12072534	3	3	3
GA000249	6750885	1	12073110	3	3	3
kgp15326234	64796298	1	15763738	3	3	3
exm19258	16808183	1	15766865	3	3	3
exm19262	30733250	1	15767020	3	3	3
kgp1805701	3675359	1	15767036	3	3	3
kgp15647323	5798527	1	15767168	3	3	3
kgp15696101	88660904	1	15767371	3	3	3
kgp2112227	25797257	1	15768023	3	3	3
exm19275	9760186	1	15769069	3	3	3
kgp15701601	80794993	1	15771121	3	3	3
kgp15471466	84742267	1	15771418	3	3	3
exm19296	97751906	1	15772155	3	3	3
kgp10264761	99782884	1	16349454	2	3	3
exm20955	44675206	1	16350315	2	3	3
kgp2173147	15760911	1	16352547	2	3	3
kgp10015170	76731536	1	16352573	2	3	3
kgp15293357	6740928	1	16352730	2	3	3
exm2250114	61693953	1	16353926	2	3	3
kgp1873494	96701141	1	16355187	2	3	3
kgp15514917	68618144	1	16357035	2	3	3
kgp24847085	14701921	1	16358248	2	3	3
kgp12110312	46808172	1	16370851	2	3	3
kgp11861247	93761455	1	16371510	2	3	3
kgp15558596	95637430	1	16373110	2	3	3
kgp10291994	53792861	1	16376319	2	3	3
kgp15423544	5804857	1	16376447	2	3	3
kgp10049	12626930	1	16377108	2	3	3
kgp15408771	53679240	1	16377139	2	3	3
kgp15493304	80719483	1	16377566	2	3	3
kgp1462074	39623270	1	16377999	2	3	3
kgp12114829	76774279	1	16378000	2	3	3
kgp10533800	38792523	1	16379416	2	3	3
kgp11879023	85694499	1	16381199	2	3	3
kgp10079773	71686882	1	16381718	2	3	3
exm21243	64714586	1	16382003	2	3	3
kgp15506229	13602835	1	16382966	2	3	3
GA018582	24777962	1	16451497	2	3	3
kgp15207075	94731884	1	16453291	2	3	3
exm21356	86760544	1	16456083	2	3	3
exm21413	46612584	1	16460963	2	3	3
GA018583	58661926	1	16464490	2	3	3
kgp10588642	4789305	1	16467645	2	3	3
exm21506	76772329	1	16475419	2	3	3
GA018610	67621885	1	17313157	1	2	2
kgp15172928	82753852	1	17313391	1	2	2
kgp15424315	16786824	1	17314786	1	2	2
kgp15336945	41659899	1	17314855	1	2	2
kgp15258035	38770982	1	17317352	1	2	2
kgp15327282	11648162	1	17318184	1	2	2
kgp15260532	94810251	1	17320256	1	2	2
exm2231855	47601915	1	17322553	1	2	2
kgp10330470	92731988	1	17324002	1	2	2
kgp1199660	87617217	1	17326540	1	2	2
exm23022	85759253	1	17326767	1	2	2
exm23046	8671983	1	17331192	1	2	2
kgp15288534	19638900	1	17331211	1	2	2
kgp1026530	65693294	1	17352400	1	2	2
kgp12380350	37726262	1	17353276	1	2	2
kgp10138651	7800218	1	17355387	1	2	2
kgp11648644	80666399	1	17360614	1	2	2
kgp10899849	20809955	1	17366833	1	2	2
kgp15167657	89729391	1	17368763	1	2	2
exm23100	4737451	1	17371278	1	2	2
kgp15402024	32802932	1	17374816	1	2	2
exm2250401	59743264	1	18961017	1	2	2
kgp15482781	72640921	1	18964246	1	2	2
kgp15677399	16769200	1	18964933	1	2	2
kgp15178924	92612985	1	18967663	1	2	2
kgp11383235	97726495	1	18976533	1	2	2
kgp12016946	45750102	1	18979874	1	2	2
kgp15644906	14642562	1	18986571	1	2	2
kgp11840751	38603868	1	18987733	1	2	2
kgp15634336	49708826	1	18997310	1	2	2
kgp15237292	31767839	1	19012945	1	2	2
kgp10096735	71782541	1	19040886	1	2	2
kgp15127545	62807144	1	19047596	1	2	2
kgp11584433	21652251	1	19050896	1	2	2
kgp10723241	25764522	1	19055083	1	2	2
kgp105261	44809820	1	19065786	1	2	2
kgp11513585	83741298	1	19069844	1	2	2
exm24778	95653183	1	19202886	1	2	2
kgp15272406	4777235	1	19214648	1	2	2
kgp24989293	97664343	1	19223571	1	2	2
kgp11853753	39672170	1	19972711	1	2	2
kgp11190353	82624459	1	19973593	1	2	2
kgp11106858	36773277	1	19974214	1	2	2
GA000361	82806353	1	19981580	1	2	2
kgp15657271	20745133	1	19983345	1	2	2
kgp15276487	48670883	1	19983634	1	2	2
kgp15518503	12761214	1	19983761	1	2	2
kgp11609643	34738290	1	19983863	1	2	2
GA018644	24625548	1	19983927	1	2	2
kgp15785106	40730535	1	19984475	1	2	2
kgp15386944	46645573	1	19984808	1	2	2
GA018645	7624248	1	19984947	1	2	2
kgp15765564	70776540	1	20301994	1	2	2
GA018647	97600356	1	20302338	1	2	2
kgp177788	49685215	1	20303607	1	2	2
kgp1434786	48619958	1	20304650	1	2	2
kgp15806615	53668958	1	20304838	1	2	2
kgp24744520	99793584	1	20305249	1	2	2
GA000369	83628540	1	20305256	1	2	2
kgp2955130	2663294	1	20305470	1	2	2
GA000371	77781530	1	20306072	1	2	2
kgp1503968	44730551	1	20306279	1	2	2
kgp15841418	82719115	1	20306916	1	2	2
kgp11000743	53648251	1	20398711	1	2	2
kgp15872652	39601584	1	20400991	1	2	2
kgp11075708	33649201	1	20404209	1	2	2
kgp12048894	44790958	1	20416657	1	2	2
exm27075	14732526	1	20960385	1	2	2
kgp10572494	78654379	1	20964328	1	2	2
kgp15156489	50638952	1	20966086	1	2	2
kgp11776122	80734322	1	20967219	1	2	2
kgp11279458	16621908	1	20968516	1	2	2
exm27102	10780915	1	20971041	1	2	2
kgp1355735	8712228	1	20972340	1	2	2
exm27131	91712820	1	20975021	1	2	2
kgp10004845	68645242	1	20975278	1	2	2
kgp15124761	62665831	1	20977224	1	2	2
kgp1217099	32735858	1	20977365	1	2	2
kgp12568384	12753192	1	20977449	1	2	2
GA018659	2751820	1	20977748	1	2	2
GA018660	76784392	1	20977811	1	2	2
kgp10998304	74608883	1	20977856	1	2	2
kgp15126194	7756110	1	20978268	1	2	2
kgp15820679	28793977	1	20978762	1	2	2
GA018662	60654564	1	20978832	1	2	2
kgp15197913	99604939	1	20978899	1	2	2
kgp25016357	92758191	1	20979016	1	2	2
kgp15257744	90721474	1	20980169	1	2	2
kgp1659984	97664339	1	20980880	1	2	2
kgp11110918	44696226	1	20981908	1	2	2
GA000382	31657860	1	20981976	1	2	2
GA000383	98743594	1	20982168	1	2	2
kgp15154702	60700290	1	20982209	1	2	2
kgp15377127	14798253	1	20987778	1	2	2
kgp24750583	90690938	1	20987855	1	2	2
GA000389	42631101	1	21546277	1	2	2
kgp24906766	75731223	1	21548799	1	2	2
kgp10403012	16670220	1	21553723	1	2	2
exm27858	5720508	1	21562343	1	2	2
kgp15622797	13756532	1	21567556	1	2	2
kgp10426773	24717839	1	21589505	1	2	2
exm27926	51670281	1	21605750	1	2	2
kgp15271854	77752191	1	21611677	1	2	2
kgp15345795	60758256	1	21615039	1	2	2
kgp15655143	11737269	1	21645184	1	2	2
kgp15244084	98759480	1	21651352	1	2	2
kgp12497160	78788243	1	21660398	1	2	2
kgp15396930	77706954	1	21664909	1	2	2
kgp15250744	32772536	1	21670934	1	2	2
kgp1425421	24642242	1	21845402	1	2	2
kgp10730102	58614987	1	21849491	1	2	2
kgp25146669	75733545	1	21870799	1	2	2
kgp15282552	17799824	1	21879347	1	2	2
kgp11534035	73621560	1	21882561	1	2	2
kgp12020001	59610901	1	22151809	1	2	2
exm28750	63646859	1	22163436	1	2	2
exm28873	63623833	1	22172684	1	2	2
kgp15913963	44785965	1	22178162	1	2	2
exm29117	86604878	1	22186113	1	2	2
exm29138	81676401	1	22188289	1	2	2
kgp1715603	94729889	1	22193202	1	2	2
kgp15313016	10810583	1	22196769	1	2	2
kgp15133900	56685232	1	22207874	1	2	2
exm29369	87654307	1	22211150	1	2	2
exm29412	76733992	1	22213821	1	2	2
kgp12380212	92705929	1	22219850	1	2	2
kgp15153081	40735563	1	22225985	1	2	2
kgp10092826	70798886	1	22229430	1	2	2
kgp15766858	12682986	1	22236409	1	2	2
kgp2289219	7631115	1	22237438	1	2	2
kgp12084942	78748156	1	22241653	1	2	2
kgp10837983	75740334	1	22244592	1	2	2
kgp10219739	36613926	1	22248466	1	2	2
kgp11256984	36610917	1	22249963	1	2	2
kgp2856274	74719582	1	22254558	1	2	2
kgp10959105	90627399	1	22257745	1	2	2
kgp1072083	62720865	1	22260308	1	2	2
kgp15904531	14802539	1	22262133	1	2	2
kgp15232866	26667110	1	22444190	1	2	2
kgp11352068	37717174	1	22444859	1	2	2
kgp10049328	35690825	1	22444975	1	2	2
kgp15560447	92607852	1	22447821	1	2	2
kgp12444931	88699100	1	22448288	1	2	2
kgp107356	79748957	1	22453619	1	2	2
kgp1068681	82677824	1	22455190	1	2	2
kgp15819821	79698905	1	22456146	1	2	2
kgp1199370	6640370	1	22462131	1	2	2
kgp15285467	91653263	1	22462356	1	2	2
kgp11320401	70689875	1	22465945	1	2	2
kgp15300676	86745910	1	22467671	1	2	2
kgp15770682	94639834	1	22797156	1	2	2
kgp2004156	35789855	1	22801433	1	2	2
kgp10518770	80792858	1	22804658	1	2	2
kgp15637281	48657971	1	22811873	1	2	2
exm29808	83703323	1	22817996	1	2	2
kgp11737510	95763529	1	22821166	1	2	2
kgp25183064	92640938	1	22824374	1	2	2
kgp25070478	78637396	1	22825881	1	2	2
exm29809	76648226	1	22827991	1	2	2
kgp15314705	7802849	1	22831927	1	2	2
exm29833	73773251	1	22834601	1	2	2
kgp11334117	57629105	1	22840995	1	2	2
kgp24846978	42801919	1	22843857	1	2	2
kgp15190366	6667209	1	22848465	1	2	2
kgp15155090	98680361	1	22958975	1	2	2
kgp11139683	31764954	1	22959098	1	2	2
GA018701	4640241	1	22963196	1	2	2
exm30130	97710596	1	22964120	1	2	2
exm30134	46750847	1	22964189	1	2	2
kgp10577163	42745152	1	22964958	1	2	2
kgp15718865	33787951	1	22965007	1	2	2
GA000436	84727823	1	22965324	1	2	2
exm30141	98805123	1	22965457	1	2	2
exm30144	86656273	1	22965538	1	2	2
exm30152	35735820	1	22965659	1	2	2
exm30156	89683434	1	22965743	1	2	2
kgp15710578	24626982	1	22967815	1	2	2
kgp15323510	82609217	1	22970190	1	2	2
GA000438	29790257	1	22970208	1	2	2
kgp15886493	76645355	1	22970514	1	2	2
kgp15631049	71740103	1	22970883	1	2	2
kgp2429187	36723941	1	22971229	1	2	2
kgp1480977	87650107	1	22971560	1	2	2
kgp22820371	18610179	1	22971586	1	2	2
kgp15300844	26620922	1	22972063	1	2	2
kgp15426341	39674118	1	22973751	1	2	2
kgp15664815	75602383	1	22974097	1	2	2
kgp15590002	65732134	1	22974293	1	2	2
GA018702	10745290	1	22974297	1	2	2
kgp15526018	73678833	1	22978907	1	2	2
kgp15665174	75760125	1	22979271	1	2	2
kgp15783980	88652417	1	22979887	1	2	2
kgp12519223	37807207	1	22980939	1	2	2
kgp15419739	80617192	1	22981026	1	2	2
kgp204203	2747109	1	22984360	1	2	2
kgp15687736	31713157	1	22984875	1	2	2
kgp15461009	7658245	1	22984948	1	2	2
kgp15606634	59674128	1	22985937	1	2	2
kgp15788629	42663865	1	22986015	1	2	2
kgp12064976	61731821	1	22986540	1	2	2
exm30222	89605531	1	22987340	1	2	2
kgp15541711	8697464	1	22987450	1	2	2
exm1767006	57701851	1	22987511	1	2	2
exm30233	78620824	1	22987523	1	2	2
kgp15908621	4731919	1	22987661	1	2	2
kgp15187995	94724257	1	23039478	1	2	2
kgp25023068	25681124	1	23047888	1	2	2
kgp1764396	82711897	1	23053833	1	2	2
kgp1142065	26629293	1	23058050	1	2	2
kgp15433061	80777486	1	23066651	1	2	2
kgp10515812	46792989	1	23071845	1	2	2
kgp15324333	65688246	1	23076097	1	2	2
kgp10932483	67675969	1	23077981	1	2	2
exm30274	7754380	1	23110997	1	2	2
kgp11410707	47766925	1	23120216	1	2	2
kgp15561634	8612358	1	23128365	1	2	2
kgp15648445	5640214	1	23131905	1	2	2
kgp11479138	64750863	1	23135579	1	2	2
kgp15343847	39773835	1	23147352	1	2	2
kgp12178151	56653568	1	23151331	1	2	2
kgp12173732	21609843	1	23165936	1	2	2
kgp145789	81601837	1	23174284	1	2	2
kgp12410185	74805926	1	23184590	1	2	2
exm30301	78680554	1	23189553	1	2	2
kgp15221086	98749409	1	23201249	1	2	2
kgp1289855	79633257	1	23205113	1	2	2
kgp11361584	77800873	1	23210559	1	2	2
kgp15215765	2694239	1	23216590	1	2	2
exm30343	79654938	1	23219431	1	2	2
exm30355	45657926	1	23222908	1	2	2
kgp2757223	12664271	1	23229640	1	2	2
exm30382	85653123	1	23234569	1	2	2
exm2273319	87737952	1	23240250	1	2	2
kgp15402229	6751170	1	23955592	1	2	2
kgp15616224	37605173	1	23955729	1	2	2
kgp15846736	25664827	1	23955799	1	2	2
kgp25259250	44730577	1	23956017	1	2	2
kgp12535491	30718875	1	23956575	1	2	2
kgp22812037	90761208	1	23958705	1	2	2
kgp2979008	4810444	1	23958921	1	2	2
kgp11628789	53609224	1	23964971	1	2	2
kgp15717873	94683344	1	24017172	1	2	2
GA000451	39636850	1	24019097	1	2	2
kgp25025177	5715275	1	24019245	1	2	2
kgp15596467	83622939	1	24019925	1	2	2
kgp15792920	49741902	1	24020279	1	2	2
GA000452	92606150	1	24021284	1	2	2
exm31220	54735844	1	24022915	1	2	2
kgp15682123	11619979	1	24119127	1	2	2
kgp15246318	50672885	1	24119473	1	2	2
exm31426	15653193	1	24122673	1	2	2
kgp22765121	86614318	1	24122910	1	2	2
kgp15849883	40742821	1	24123352	1	2	2
exm31460	2659132	1	24123555	1	2	2
kgp25240390	62777248	1	24124290	1	2	2
exm31480	63658832	1	24124692	1	2	2
exm31484	81761551	1	24125170	1	2	2
kgp15177718	13733906	1	24125380	1	2	2
kgp15871817	65657830	1	24125977	1	2	2
kgp15705935	45758925	1	24128446	1	2	2
kgp15569161	17653199	1	24133876	1	2	2
kgp15227443	42611981	1	24140516	1	2	2
kgp15778980	75758952	1	24140656	1	2	2
exm31525	5753894	1	24140734	1	2	2
kgp15325026	83740472	1	24140784	1	2	2
kgp15781197	81765896	1	24148586	1	2	2
kgp15886795	65810561	1	24148723	1	2	2
kgp15405962	19804176	1	24151858	1	2	2
kgp15263359	2625414	1	24171936	1	2	2
kgp15287277	41660236	1	24173605	1	2	2
kgp11883489	31601966	1	24173846	1	2	2
kgp15645873	92662407	1	24175151	1	2	2
kgp15544204	86699544	1	24175369	1	2	2
kgp15157151	65713993	1	24176410	1	2	2
kgp12261793	37774984	1	24178525	1	2	2
kgp12323767	33778928	1	24182986	1	2	2
kgp25012292	16790938	1	24187414	1	2	2
kgp15510015	17683845	1	24187958	1	2	2
kgp15835050	95658340	1	24189883	1	2	2
kgp15359114	17612924	1	24192068	1	2	2
kgp2202005	90802115	1	24193532	1	2	2
kgp15771550	9689134	1	24194450	1	2	2
kgp15473393	31772575	1	24194858	1	2	2
kgp3017178	11718257	1	25231674	1	2	2
kgp15756074	8792537	1	25234096	1	2	2
kgp11441834	91808339	1	25237503	1	2	2
kgp1974984	91797268	1	25245678	1	2	2
kgp15430730	62600211	1	25249584	1	2	2
kgp15911385	37693199	1	25254204	1	2	2
kgp2426392	78603111	1	25257915	1	2	2
kgp15754759	6648969	1	25260093	1	2	2
kgp1142856	63739296	1	25263997	1	2	2
kgp12510267	11670848	1	25264853	1	2	2
kgp10321005	14779983	1	25270583	1	2	2
kgp10406723	67779878	1	25274998	1	2	2
kgp15335241	53804986	1	25288426	1	2	2
kgp15310854	72658562	1	25599331	1	2	2
kgp15909244	97809331	1	25605537	1	2	2
kgp15324652	36747288	1	25607704	1	2	2
kgp245278	73648872	1	25610258	1	2	2
kgp15534049	91716212	1	25611101	1	2	2
kgp15326551	82735241	1	25617206	1	2	2
kgp12307191	48660175	1	25621808	1	2	2
exm32886	87642823	1	25627470	1	2	2
exm32902	71604102	1	25628050	1	2	2
kgp2048564	13650160	1	25640538	1	2	2
kgp12494174	60738545	1	25705424	1	2	2
kgp25123579	83716451	1	25709911	1	2	2
exm32979	74763199	1	25712227	1	2	2
exm32993	79758526	1	25715588	1	2	2
exm33001	74717978	1	25717365	1	2	2
exm33010	93778463	1	25718599	1	2	2
kgp15811161	57620114	1	25722227	1	2	2
kgp24859964	81775270	1	25724538	1	2	2
exm1780091	3601294	1	25729198	1	2	2
kgp15901521	36766952	1	25735255	1	2	2
kgp10071064	48728272	1	25742350	1	2	2
kgp12387458	1663599	1	25874270	1	2	2
kgp11649033	30707587	1	25876409	1	2	2
kgp11863488	6679572	1	25878528	1	2	2
kgp11830747	5715589	1	25878732	1	2	2
kgp12439340	56671160	1	25879894	1	2	2
exm33104	99746125	1	25880437	1	2	2
exm33125	93606977	1	25883750	1	2	2
kgp12454136	6705820	1	25884497	1	2	2
kgp11649285	14768203	1	25884640	1	2	2
kgp1521466	35647951	1	25887230	1	2	2
kgp15128526	92794551	1	25889539	1	2	2
kgp1478114	86610243	1	25890189	1	2	2
kgp15244787	64651572	1	25890754	1	2	2
GA018729	57699960	1	25891794	1	2	2
kgp12308878	86610402	1	25894469	1	2	2
kgp15154568	78627356	1	26130598	1	2	2
exm33290	15655104	1	26135249	1	2	2
exm33299	74684925	1	26136244	1	2	2
kgp12205804	84797583	1	26136452	1	2	2
kgp11909306	7704407	1	26137817	1	2	2
kgp12449155	34642226	1	26139137	1	2	2
kgp15365942	79689406	1	26140663	1	2	2
kgp15470503	85618301	1	26141228	1	2	2
kgp15422764	78606820	1	26142181	1	2	2
kgp15216525	80748344	1	26142253	1	2	2
kgp15419384	23761826	1	26143147	1	2	2
kgp15191673	73810965	1	26143515	1	2	2
kgp15531035	14747232	1	26144339	1	2	2
kgp12119853	85745951	1	26144545	1	2	2
kgp15889850	7722267	1	26211475	1	2	2
kgp15444513	88664155	1	26211619	1	2	2
kgp15576576	52799858	1	26212594	1	2	2
kgp15802542	48749928	1	26214868	1	2	2
kgp15193423	85786427	1	26217346	1	2	2
kgp10034744	85602198	1	26218265	1	2	2
kgp15889395	83612982	1	26220327	1	2	2
kgp11477766	28728209	1	26223495	1	2	2
kgp12133337	73662283	1	26225975	1	2	2
kgp15275639	24603861	1	26227368	1	2	2
kgp15411287	94798987	1	26227504	1	2	2
kgp15914512	63606847	1	26228742	1	2	2
GA018737	54780278	1	26230306	1	2	2
kgp15853806	88671335	1	26231082	1	2	2
kgp15239485	34611103	1	26504047	1	2	2
kgp15201568	89623426	1	26504919	1	2	2
kgp15379495	20784275	1	26505067	1	2	2
kgp15121372	88694150	1	26507232	1	2	2
kgp11636517	75780880	1	26507394	1	2	2
kgp11873331	85765346	1	26508416	1	2	2
kgp15321245	1797885	1	26510861	1	2	2
kgp11987759	47689147	1	26512556	1	2	2
kgp15182776	87783290	1	26512629	1	2	2
kgp15347530	59620282	1	26513940	1	2	2
kgp15338870	11799599	1	26513957	1	2	2
kgp1445733	55626119	1	26513983	1	2	2
kgp11868281	97780976	1	26515956	1	2	2
kgp15193021	91633147	1	26516373	1	2	2
kgp15131639	10753130	1	26769166	1	2	2
kgp15757017	3731576	1	26769349	1	2	2
kgp12225629	81676159	1	26776614	1	2	2
kgp1155278	1655159	1	26781813	1	2	2
kgp12525882	54798832	1	26782680	1	2	2
kgp15757894	88767421	1	26793381	1	2	2
kgp15193520	89614557	1	26795995	1	2	2
kgp11787782	27732588	1	26797508	1	2	2
kgp11261781	50623179	1	27027324	1	2	2
kgp12317637	98760850	1	27033187	1	2	2
kgp11583634	99603148	1	27040509	1	2	2
kgp15642128	93696827	1	27049257	1	2	2
kgp1025699	79694219	1	27050453	1	2	2
exm35140	1645344	1	27056179	1	2	2
kgp10343947	13705947	1	27057621	1	2	2
kgp12484423	45679527	1	27059443	1	2	2
kgp22769223	82765233	1	27064370	1	2	2
kgp2273106	70633245	1	27070868	1	2	2
kgp22757195	35791930	1	27081598	1	2	2
kgp12530469	3784538	1	27084575	1	2	2
exm35174	29734922	1	27087917	1	2	2
exm35196	91772108	1	27089659	1	2	2
exm2233076	55727176	1	27094338	1	2	2
exm35217	62682972	1	27097653	1	2	2
exm35219	58692879	1	27098992	1	2	2
exm35277	55787847	1	27101282	1	2	2
exm35308	38726122	1	27105655	1	2	2
kgp15783895	47686221	1	27115144	1	2	2
kgp25126787	84663223	1	27115189	1	2	2
kgp24842158	30733524	1	27115768	1	2	2
kgp12141924	5755506	1	27116463	1	2	2
kgp15300673	97800865	1	27117804	1	2	2
kgp15605911	57609585	1	27117838	1	2	2
exm35369	19707538	1	27120619	1	2	2
kgp15865773	75656940	1	27120626	1	2	2
exm35373	18705581	1	27120671	1	2	2
exm35378	65662987	1	27120874	1	2	2
exm35385	83698553	1	27120998	1	2	2
kgp15905487	74629270	1	27121140	1	2	2
exm35401	77780300	1	27121505	1	2	2
exm35405	4755822	1	27121571	1	2	2
kgp15607890	16757268	1	27123132	1	2	2
kgp24932660	79649909	1	27181256	1	2	2
kgp25139181	81786332	1	27181768	1	2	2
kgp15579198	7709429	1	27181989	1	2	2
kgp2411172	7733274	1	27188828	1	2	2
kgp15885464	72799236	1	27189119	1	2	2
exm35479	84787375	1	27190149	1	2	2
exm1784809	91646539	1	27190186	1	2	2
exm35480	41804829	1	27190196	1	2	2
kgp1189705	32697223	1	27231105	1	2	2
kgp10774213	49772990	1	27233644	1	2	2
kgp15457947	17781112	1	27238040	1	2	2
kgp22751143	85636400	1	27238122	1	2	2
kgp25085600	83781144	1	27238176	1	2	2
kgp11507275	72736962	1	27238235	1	2	2
exm35633	13643530	1	27238451	1	2	2
exm1785102	25739523	1	27238544	1	2	2
exm35641	96743340	1	27238557	1	2	2
exm35648	11681896	1	27239959	1	2	2
exm35658	78792360	1	27240089	1	2	2
exm35664	42748206	1	27240262	1	2	2
exm35665	56656527	1	27240272	1	2	2
exm35668	8750407	1	27240298	1	2	2
exm35673	79686416	1	27240419	1	2	2
kgp15220131	84726107	1	27692595	1	2	2
kgp11186323	86703961	1	27693209	1	2	2
exm36447	23806935	1	27695744	1	2	2
exm36450	12643530	1	27695767	1	2	2
kgp12214821	57629887	1	27696011	1	2	2
exm36466	91799846	1	27697167	1	2	2
GA000511	81607496	1	27697331	1	2	2
exm36480	37722140	1	27699626	1	2	2
exm36484	61637553	1	27699644	1	2	2
exm36486	42696530	1	27699647	1	2	2
exm36491	56736835	1	27699753	1	2	2
exm36498	92645206	1	27699991	1	2	2
exm36500	36702543	1	27700455	1	2	2
kgp24959136	24721149	1	27700534	1	2	2
exm36506	53619548	1	27700924	1	2	2
kgp15851759	98646387	1	27939189	1	2	2
kgp15385564	44604232	1	27939305	1	2	2
GA000520	43693953	1	27939463	1	2	2
exm36907	23627930	1	27942346	1	2	2
kgp15774730	26802873	1	27943525	1	2	2
kgp15528508	82636296	1	27943851	1	2	2
kgp1629659	78708508	1	27947246	1	2	2
exm2233112	83603393	1	27948108	1	2	2
kgp15753505	84713127	1	27948894	1	2	2
kgp10829701	12629547	1	27948954	1	2	2
kgp15486579	52791846	1	27949553	1	2	2
kgp15332747	99691241	1	27952644	1	2	2
kgp15568493	57712967	1	27952748	1	2	2
kgp15696982	80766202	1	27953022	1	2	2
kgp12467381	81601435	1	27955327	1	2	2
kgp15691916	32806922	1	27960011	1	2	2
kgp11498483	71730841	1	27961337	1	2	2
kgp11610295	50685841	1	28588783	1	2	2
kgp10646644	21601118	1	28590319	1	2	2
kgp15143797	35685827	1	28591861	1	2	2
kgp15410392	89641907	1	28595525	1	2	2
exm37526	83809977	1	28598287	1	2	2
kgp15147262	69762222	1	28598730	1	2	2
exm1787166	83758910	1	28599878	1	2	2
kgp15135438	24793183	1	28600607	1	2	2
kgp15246815	59755987	1	28601407	1	2	2
kgp11575894	55692525	1	28601935	1	2	2
kgp15781056	84714455	1	28604184	1	2	2
kgp12315337	9737885	1	28607800	1	2	2
kgp10449510	17773228	1	28608108	1	2	2
kgp10234677	22665988	1	28608721	1	2	2
kgp22772378	43793542	1	29215996	1	2	2
kgp15243340	15641987	1	29216964	1	2	2
kgp194828	8758896	1	29218899	1	2	2
kgp15153024	96680118	1	29224954	1	2	2
kgp15550732	61660127	1	29227179	1	2	2
kgp10896457	18800246	1	29232316	1	2	2
kgp15145094	98758555	1	29248044	1	2	2
kgp10415856	31710293	1	29255142	1	2	2
kgp15571078	77747575	1	29259116	1	2	2
kgp15368019	7778837	1	29261180	1	2	2
kgp2819336	12742123	1	29268074	1	2	2
kgp15204618	84804371	1	29282361	1	2	2
kgp12074480	97706162	1	29285724	1	2	2
kgp24857397	52640979	1	29293193	1	2	2
kgp11374126	10657126	1	29296986	1	2	2
kgp15290229	29667209	1	29299515	1	2	2
kgp24752752	89633483	1	29300413	1	2	2
GA018782	58698129	1	29309138	1	2	2
kgp15672004	59765593	1	29313973	1	2	2
kgp24807966	47656246	1	29315781	1	2	2
kgp22732516	69635189	1	29320162	1	2	2
kgp25272131	2669350	1	29323834	1	2	2
kgp15239612	77703490	1	29327996	1	2	2
exm38103	38682917	1	29338416	1	2	2
exm38106	8655884	1	29342206	1	2	2
kgp24769881	48744571	1	29349343	1	2	2
exm38116	61805828	1	29356970	1	2	2
kgp10302558	31757820	1	29360695	1	2	2
kgp10549261	72686123	1	29365033	1	2	2
kgp11503488	99640440	1	29376876	1	2	2
exm38139	23793565	1	29379679	1	2	2
exm38146	79784547	1	29385153	1	2	2
kgp15613758	59693984	1	29391505	1	2	2
kgp25281837	26723267	1	29398813	1	2	2
kgp10672393	2627873	1	29403282	1	2	2
kgp15207160	49642125	1	29410544	1	2	2
kgp22741818	70746989	1	29413452	1	2	2
kgp15677081	88716879	1	29415974	1	2	2
kgp11654791	78780821	1	29422533	1	2	2
kgp15653032	10662163	1	29424363	1	2	2
kgp2170090	22680527	1	29435974	1	2	2
exm38169	66657205	1	29438907	1	2	2
kgp15620795	32697543	1	29439917	1	2	2
kgp10761151	89752330	1	29520125	1	2	2
kgp10147224	42696230	1	29525631	1	2	2
kgp10752889	74656274	1	29528412	1	2	2
kgp15821547	36692982	1	29537528	1	2	2
kgp15674027	21707131	1	29539605	1	2	2
kgp2139500	87637357	1	29551674	1	2	2
kgp15896147	52795293	1	29552821	1	2	2
kgp15225265	4689289	1	32662543	3	3	3
kgp10710149	90732308	1	32663442	3	3	3
kgp12137983	96644458	1	32665911	3	3	3
kgp2754060	24681862	1	32666925	3	3	3
kgp25136632	13783931	1	32667028	3	3	3
kgp274856	12703217	1	32668428	3	3	3
kgp15618572	59802169	1	32669544	3	3	3
kgp2756778	46718212	1	32669645	3	3	3
kgp15506713	24738280	1	32669917	3	3	3
exm40411	23760110	1	32670842	3	3	3
kgp15180399	83706232	1	32717722	3	3	3
kgp15414632	35773214	1	32723469	3	3	3
kgp15458276	92789439	1	32739034	3	3	3
exm40649	82660272	1	32740366	3	3	3
GA000570	98805257	1	32742206	3	3	3
kgp15237165	32644533	1	32744315	3	3	3
kgp15757190	30620178	1	32747688	3	3	3
kgp11540710	85728495	1	32751510	3	3	3
kgp15290675	76618392	1	32751737	3	3	3
exm41278	82675100	1	33245024	3	3	3
kgp1330349	18799985	1	33259330	3	3	3
kgp1462202	52754965	1	33261029	3	3	3
kgp15269967	26751591	1	33262982	3	3	3
kgp11159856	92640834	1	33274242	3	3	3
kgp12226966	9673897	1	33279697	3	3	3
kgp15385684	6605933	1	33474089	3	3	3
kgp11604609	32727240	1	33474492	3	3	3
kgp15453395	50666905	1	33475018	3	3	3
kgp11539771	96688323	1	33475816	3	3	3
GA018834	20633285	1	33476403	3	3	3
kgp11956170	66648829	1	33484455	3	3	3
kgp25066109	16713299	1	33487007	3	3	3
kgp24782313	6738863	1	33490308	3	3	3
kgp25022214	64706826	1	33492071	3	3	3
kgp15270724	73674844	1	33495449	3	3	3
kgp15158922	68685144	1	33497729	3	3	3
kgp1291013	82689304	1	33499319	3	3	3
kgp1025335	27625296	1	33502184	3	3	3
kgp24902019	84655183	1	33502357	3	3	3
kgp11645019	71675544	1	35223881	3	3	3
kgp1184761	74608827	1	35225746	3	3	3
kgp25138227	52739522	1	35226294	3	3	3
kgp11191970	84756489	1	35226417	3	3	3
kgp2655968	89639183	1	35226813	3	3	3
kgp15747171	43614931	1	35227038	3	3	3
kgp15624862	18772585	1	35227093	3	3	3
kgp22751805	81630153	1	35227301	3	3	3
kgp15145239	84705581	1	35227306	3	3	3
kgp15821775	43722944	1	35227900	3	3	3
kgp15677130	75665938	1	35228040	3	3	3
kgp2122143	60639577	1	35228310	3	3	3
kgp15889056	26602543	1	35228424	3	3	3
kgp25049861	70707106	1	35228651	3	3	3
kgp2250351	29731829	1	35228765	3	3	3
kgp15819473	50762160	1	35228864	3	3	3
kgp11119422	2680187	1	35229142	3	3	3
kgp12412530	98744218	1	35229259	3	3	3
kgp12500271	7694152	1	35243069	3	3	3
kgp1432404	96807958	1	35246653	3	3	3
kgp24881853	2722250	1	35247984	3	3	3
kgp15850414	9733467	1	35248155	3	3	3
kgp2181054	54641909	1	35248305	3	3	3
kgp25118924	22724296	1	35250613	3	3	3
kgp1016081	89675115	1	35250720	3	3	3
kgp15335662	39631225	1	35250840	3	3	3
kgp15743589	25793547	1	35250892	3	3	3
kgp15859458	19771904	1	35250930	3	3	3
kgp15573190	17780178	1	35250942	3	3	3
kgp25058537	97718449	1	35250943	3	3	3
kgp15536332	86803974	1	35250961	3	3	3
kgp11589105	22669863	1	35251161	3	3	3
kgp15761507	62601286	1	35251243	3	3	3
kgp15364853	47714544	1	35251394	3	3	3
kgp15659780	42730985	1	35251407	3	3	3
kgp15633423	19663868	1	35648826	3	3	3
kgp24907407	4701570	1	35649203	3	3	3
kgp15378899	85749884	1	35649505	3	3	3
kgp22752157	59669212	1	35649605	3	3	3
kgp15474991	85625589	1	35649606	3	3	3
kgp15251664	84720109	1	35649970	3	3	3
kgp15635779	77604849	1	35650002	3	3	3
kgp24948679	6677328	1	35652048	3	3	3
kgp15588780	81648915	1	35652267	3	3	3
kgp25164285	75708894	1	35652425	3	3	3
kgp15283588	59687986	1	35652770	3	3	3
GA000601	82660354	1	35652853	3	3	3
kgp1536252	62690586	1	35652935	3	3	3
kgp2328076	15692977	1	35652941	3	3	3
GA000602	30771985	1	35653572	3	3	3
kgp1958083	77803412	1	35653827	3	3	3
kgp15629135	79664146	1	35655007	3	3	3
kgp15577215	57796909	1	35655014	3	3	3
kgp15237612	38600596	1	35656637	3	3	3
kgp10459683	21663567	1	35657353	3	3	3
kgp25103482	90763382	1	35658741	3	3	3
kgp11397451	77803446	1	36556187	3	3	3
kgp15370092	25781243	1	36561385	3	3	3
kgp15270386	78760487	1	36561421	3	3	3
kgp15135561	76659225	1	36561431	3	3	3
kgp15266453	3609935	1	36561810	3	3	3
kgp15751057	74678234	1	36561853	3	3	3
kgp15167175	87790175	1	36561924	3	3	3
kgp2996	74780530	1	36562084	3	3	3
kgp15506230	36680952	1	36562203	3	3	3
exm44746	75629509	1	36563467	3	3	3
exm44763	87652110	1	36563583	3	3	3
kgp10643081	82786170	1	36565584	3	3	3
exm44826	91756331	1	36565714	3	3	3
kgp15907664	34715559	1	36565739	3	3	3
kgp15190255	38641249	1	36696925	3	3	3
kgp12422359	31778951	1	36702176	3	3	3
kgp15813987	29631544	1	36714481	3	3	3
kgp15611758	50640139	1	36717298	3	3	3
kgp10840801	48656876	1	36722688	3	3	3
kgp11777920	58757129	1	36726496	3	3	3
kgp12567733	2650281	1	36730055	3	3	3
kgp15356631	75617885	1	36737844	3	3	3
exm44995	28717597	1	36748237	3	3	3
GA018856	67702934	1	36762240	3	3	3
GA000614	68766552	1	36933675	3	3	3
kgp15181625	31601220	1	36938037	3	3	3
kgp15165123	7781476	1	36938269	3	3	3
exm45569	74605915	1	36939403	3	3	3
kgp15276665	81626245	1	36939522	3	3	3
kgp15316784	32644945	1	36941985	3	3	3
kgp15309940	59615264	1	36942067	3	3	3
kgp12159981	99782928	1	38077067	3	3	3
kgp15374517	94674948	1	38077239	3	3	3
kgp15172001	47777901	1	38077559	3	3	3
exm46147	82689540	1	38079393	3	3	3
kgp15163477	93631822	1	38079825	3	3	3
kgp12293222	99603296	1	38081042	3	3	3
kgp12081338	88662275	1	38082123	3	3	3
exm46163	10791961	1	38082222	3	3	3
kgp2851701	99692873	1	38084533	3	3	3
kgp10902423	93706326	1	38087046	3	3	3
kgp10623208	3616506	1	38089781	3	3	3
kgp15493408	37679166	1	38090367	3	3	3
kgp15531172	62800116	1	38094288	3	3	3
kgp15258093	92732534	1	38094632	3	3	3
exm46170	97627189	1	38095274	3	3	3
kgp10758303	10679551	1	38095804	3	3	3
kgp22769080	87620927	1	38098632	3	3	3
kgp1411368	89600382	1	40358406	3	3	3
kgp15683268	94756292	1	40360232	3	3	3
kgp11627128	54726130	1	40361320	3	3	3
kgp15280208	46717192	1	40362209	3	3	3
kgp1544956	77716303	1	40362461	3	3	3
kgp15666194	62602141	1	40363029	3	3	3
exm48669	78713215	1	40363115	3	3	3
kgp11051256	40626532	1	40363170	3	3	3
kgp15750826	59627196	1	40363445	3	3	3
exm48692	93689549	1	40363600	3	3	3
kgp24921674	82689960	1	40364571	3	3	3
kgp15338864	81644909	1	40365588	3	3	3
kgp15460050	59606844	1	40366077	3	3	3
kgp15711375	22645557	1	40366156	3	3	3
kgp10662439	70728568	1	40366184	3	3	3
kgp15571545	21733192	1	40366255	3	3	3
kgp12383737	23638961	1	40539448	3	3	3
kgp15191031	3696204	1	40555057	3	3	3
exm48883	93659383	1	40557033	3	3	3
kgp1480260	74619598	1	40559743	3	3	3
kgp12121244	3713965	1	40560111	3	3	3
kgp11540109	70749960	1	40560406	3	3	3
kgp15128803	84646393	1	40562769	3	3	3
kgp10277328	97809271	1	40727003	3	3	3
kgp12231029	90788193	1	40729005	3	3	3
kgp11731767	47709882	1	40737516	3	3	3
kgp11507483	11707153	1	40737589	3	3	3
kgp15169388	71689598	1	40741592	3	3	3
kgp11895811	96671315	1	40747919	3	3	3
exm49140	59700865	1	40756572	3	3	3
kgp10299632	49631852	1	40767337	3	3	3
kgp10430505	90684486	1	40769588	3	3	3
kgp15409515	27635534	1	40771432	3	3	3
kgp15401452	34725279	1	40771572	3	3	3
kgp15333510	3752389	1	40772500	3	3	3
kgp15396514	67669907	1	40773175	3	3	3
exm49250	24741583	1	40775800	3	3	3
kgp10149983	42611555	1	40775937	3	3	3
kgp1210312	57693534	1	40776752	3	3	3
kgp12365939	6785890	1	40780704	3	3	3
exm49313	6750983	1	40781317	3	3	3
kgp22763758	68649544	1	41250961	3	3	3
kgp10793010	74682581	1	41257912	3	3	3
kgp15168712	67706928	1	41263626	3	3	3
kgp11630555	14738972	1	41266735	3	3	3
kgp10047693	98610139	1	41277601	3	3	3
kgp15771109	81662266	1	41281484	3	3	3
exm1806652	43656156	1	41282938	3	3	3
kgp11611978	66619250	1	41301673	3	3	3
kgp1652538	21736865	1	43197508	3	3	3
kgp12321243	90629167	1	43199115	3	3	3
kgp15295943	7761324	1	43199163	3	3	3
kgp15344647	66697291	1	43199400	3	3	3
kgp15318602	86615254	1	43199430	3	3	3
kgp25157487	68626176	1	43200500	3	3	3
kgp15217675	81619376	1	43200599	3	3	3
kgp15490325	49715540	1	43200666	3	3	3
kgp1860308	44708971	1	43200855	3	3	3
kgp24954956	93797358	1	43201063	3	3	3
kgp24762304	37605993	1	43201089	3	3	3
kgp25065648	17726254	1	43201254	3	3	3
kgp2927384	27605920	1	43201534	3	3	3
kgp15820925	73788887	1	43202035	3	3	3
kgp11798749	74674877	1	43202144	3	3	3
kgp1583975	31626218	1	43202374	3	3	3
kgp15470425	22697871	1	43205696	3	3	3
GA018910	7805441	1	43212525	3	3	3
kgp15222132	75663460	1	43213689	3	3	3
kgp15235890	92682346	1	43214089	3	3	3
exm51022	81756261	1	43217985	3	3	3
kgp15366252	3699344	1	43218253	3	3	3
GA018911	71768133	1	43220563	3	3	3
kgp11668652	18632213	1	43221042	3	3	3
kgp15349316	74741824	1	43222779	3	3	3
kgp15404370	86614162	1	43223556	3	3	3
kgp15715665	94694940	1	43228001	3	3	3
kgp14811	83742354	1	43391125	3	3	3
kgp15711019	37651244	1	43424512	3	3	3
exm51470	48754179	1	43647253	3	3	3
exm51512	13657936	1	43651024	3	3	3
kgp15578209	85761523	1	43654247	3	3	3
kgp10463813	95736968	1	43658666	3	3	3
kgp11075056	16797551	1	43661471	3	3	3
kgp15201465	99611910	1	43691287	3	3	3
kgp25132295	76751209	1	43700211	3	3	3
kgp15626717	13765201	1	43719708	3	3	3
kgp15263523	83673942	1	43803900	3	3	3
kgp15559113	42687206	1	43804438	3	3	3
kgp15782919	34734187	1	43805227	3	3	3
exm51902	80671487	1	43806060	3	3	3
kgp24756725	46760529	1	43806166	3	3	3
kgp15193052	46669111	1	43814067	3	3	3
kgp12099813	52697831	1	43815035	3	3	3
exm51943	53635937	1	43817931	3	3	3
kgp15639671	85677428	1	43817977	3	3	3
kgp15131424	89600490	1	43818537	3	3	3
kgp24788385	81810475	1	43819559	3	3	3
kgp15436720	57804855	1	43819623	3	3	3
kgp22742838	94705547	1	43819949	3	3	3
kgp15744257	70724200	1	43820046	3	3	3
kgp15538808	57739285	1	44176306	3	3	3
kgp1417049	98800394	1	44178434	3	3	3
kgp15396717	93795409	1	44181509	3	3	3
kgp15698758	75622965	1	44195344	3	3	3
kgp22766992	69691165	1	44206025	3	3	3
kgp24877916	51725182	1	44213906	3	3	3
kgp15422132	28803980	1	44219043	3	3	3
kgp12497969	86680142	1	44221429	3	3	3
kgp180783	38750219	1	44223111	3	3	3
kgp15517618	21648156	1	44232334	3	3	3
kgp10593477	32667289	1	44236590	3	3	3
kgp11952434	94660128	1	44240769	3	3	3
kgp2701459	66618877	1	44245018	3	3	3
kgp11351036	83805314	1	44272073	3	3	3
kgp10841972	53631166	1	44276072	3	3	3
kgp22731558	65697984	1	44281017	3	3	3
kgp11501492	87747289	1	44287116	3	3	3
kgp15406040	31676948	1	44288284	3	3	3
kgp15397173	88695398	1	44297837	3	3	3
kgp12286589	5677394	1	44300526	3	3	3
kgp15200379	77685505	1	44314907	3	3	3
kgp15681679	76755953	1	44320114	3	3	3
kgp10476821	83786553	1	44325548	3	3	3
kgp15904721	42685950	1	44328594	3	3	3
kgp22825167	45774565	1	44330201	3	3	3
kgp15131695	69680161	1	44340965	3	3	3
kgp15428542	80633244	1	44344566	3	3	3
kgp1576021	83676365	1	44349369	3	3	3
kgp1613140	23700113	1	44351122	3	3	3
kgp25234033	97765864	1	44353347	3	3	3
kgp12436190	75631333	1	44368543	3	3	3
kgp22747731	71723215	1	44390984	3	3	3
kgp11487876	93751136	1	45285552	3	3	3
kgp127269	2766577	1	45285622	3	3	3
GA000686	72792281	1	45292590	3	3	3
kgp15147429	93729228	1	45293090	3	3	3
kgp1379290	42638943	1	45294156	3	3	3
kgp25136416	28648526	1	45295296	3	3	3
kgp12090523	33768830	1	45297784	3	3	3
kgp10151395	8679858	1	45301087	3	3	3
kgp11534602	9791907	1	45301824	3	3	3
kgp15411911	72759523	1	45316222	3	3	3
kgp10685370	15624563	1	45327718	3	3	3
kgp15720332	34618870	1	45329425	3	3	3
kgp12450937	34778139	1	45331098	3	3	3
kgp25245813	93699109	1	45336095	3	3	3
exm54528	23805561	1	45341318	3	3	3
exm54537	85625575	1	45345632	3	3	3
kgp11804244	6640987	1	45352149	3	3	3
kgp11320887	77635587	1	45357485	3	3	3
exm2251836	75745971	1	45363092	3	3	3
kgp22752624	81620833	1	45366140	3	3	3
kgp10564526	73792242	1	45371160	3	3	3
kgp15139751	74681263	1	45373922	3	3	3
kgp15787947	57619277	1	45377283	3	3	3
kgp15669940	64682573	1	45378107	3	3	3
exm54550	77606831	1	45392402	3	3	3
kgp15358009	78710415	1	45394310	3	3	3
kgp22761653	90641398	1	45404799	3	3	3
exm54556	46810942	1	45407190	3	3	3
kgp15735386	30740951	1	45411782	3	3	3
kgp15685070	27648272	1	45418572	3	3	3
kgp15720166	18747530	1	45424555	3	3	3
kgp1699422	30801935	1	45434659	3	3	3
kgp11290645	99640235	1	45473316	3	3	3
kgp10912531	79721526	1	45474157	3	3	3
kgp15472861	33767266	1	45477804	3	3	3
GA000690	16657820	1	45478577	3	3	3
exm1814818	74623871	1	45478832	3	3	3
kgp22798065	72765104	1	45478960	3	3	3
exm54716	63650935	1	45479293	3	3	3
exm54718	28739965	1	45479353	3	3	3
exm54719	66674181	1	45479354	3	3	3
exm54720	4645873	1	45479372	3	3	3
GA018950	59670128	1	45480249	3	3	3
GA000692	96706563	1	45480610	3	3	3
kgp15448058	92665349	1	45481018	3	3	3
kgp11542355	77739270	1	45481173	3	3	3
kgp15848949	87687985	1	45481242	3	3	3
kgp25268552	3746397	1	45481250	3	3	3
kgp15213526	7665873	1	45795593	3	3	3
kgp15754965	75804234	1	45796115	3	3	3
kgp15316435	2650543	1	45796899	3	3	3
kgp24752476	22757219	1	45797228	3	3	3
kgp24875224	34777558	1	45799074	3	3	3
kgp11590687	44632155	1	45799988	3	3	3
kgp15167340	39763226	1	45800146	3	3	3
kgp15609503	5775151	1	45800167	3	3	3
kgp15151561	88656135	1	45801198	3	3	3
kgp24978956	83727936	1	45801981	3	3	3
kgp15283457	98787564	1	45805452	3	3	3
kgp15361328	84773131	1	45805880	3	3	3
kgp11596986	14630928	1	45806053	3	3	3
exm55246	95677993	1	45966012	3	3	3
exm55252	1630300	1	45966071	3	3	3
kgp25232456	31663937	1	45971707	3	3	3
exm55256	12636884	1	45973127	3	3	3
kgp15563046	32789561	1	45973835	3	3	3
exm2233473	90669288	1	45973941	3	3	3
kgp11279212	86666548	1	45974478	3	3	3
exm2273648	5794107	1	45974721	3	3	3
kgp15443372	90653355	1	45974849	3	3	3
kgp25143068	2686573	1	45976192	3	3	3
kgp12176458	52652154	1	45976249	3	3	3
kgp22778019	5650244	1	45976263	3	3	3
kgp1113502	51614831	1	45976472	3	3	3
kgp15192001	19761983	1	46655357	3	3	3
kgp10565636	65662827	1	46655495	3	3	3
GA018966	39685542	1	46659063	3	3	3
exm2251888	76687828	1	46659302	3	3	3
kgp12485814	19686199	1	46666305	3	3	3
exm56276	1764980	1	46669222	3	3	3
kgp15884683	68697934	1	46672211	3	3	3
kgp15412368	4711372	1	46717858	3	3	3
kgp15141012	18662895	1	46718376	3	3	3
kgp10302218	98656889	1	46724992	3	3	3
kgp15207259	80670342	1	46725615	3	3	3
kgp12411471	69610960	1	46727304	3	3	3
kgp25279891	93801162	1	46733133	3	3	3
kgp10046168	71653162	1	47682252	3	3	3
kgp15328078	93603288	1	47682328	3	3	3
kgp15176537	67776954	1	47682724	3	3	3
kgp15255320	7625351	1	47683528	3	3	3
kgp15203087	63792947	1	47684238	3	3	3
kgp15290104	87717152	1	47684423	3	3	3
kgp15192362	8700164	1	47684933	3	3	3
kgp15489992	97607417	1	47689696	3	3	3
kgp11061013	48621893	1	47690241	3	3	3
kgp15718601	14783957	1	47693095	3	3	3
kgp15400683	9670230	1	47693222	3	3	3
kgp10479339	75776361	1	47693377	3	3	3
kgp12429415	51608831	1	47694273	3	3	3
kgp15455750	99687440	1	47694893	3	3	3
kgp15204209	29715842	1	47695315	3	3	3
kgp15125074	77619264	1	47695406	3	3	3
kgp24899101	84640134	1	47718813	3	3	3
kgp10785648	77804936	1	47721324	3	3	3
kgp1226911	80763317	1	47729298	3	3	3
kgp15831976	75765469	1	47732736	3	3	3
exm1820775	71714901	1	47735307	3	3	3
exm57631	20628914	1	47737772	3	3	3
kgp15133072	84645214	1	47739433	3	3	3
kgp11725080	23788233	1	47743152	3	3	3
exm57665	5783293	1	47748036	3	3	3
kgp1774841	96747444	1	47752100	3	3	3
kgp24868412	90748526	1	47753287	3	3	3
kgp15650449	76603263	1	47757971	3	3	3
kgp15324393	68790546	1	47760536	3	3	3
kgp24887874	88607158	1	47763929	3	3	3
kgp15508204	37697259	1	47772080	3	3	3
kgp15847613	79716882	1	47775490	3	3	3
kgp22806214	70612226	1	47777757	3	3	3
kgp15683770	7665583	1	47874699	3	3	3
kgp15574783	95772262	1	47874862	3	3	3
kgp15808512	7701508	1	47874863	3	3	3
kgp12353277	56732582	1	47876421	3	3	3
kgp15498404	99779134	1	47879949	3	3	3
kgp15489196	21806963	1	47880885	3	3	3
kgp15377549	4704174	1	51434924	3	3	3
kgp15422822	47693931	1	51435651	3	3	3
kgp1577752	83709308	1	51435946	3	3	3
kgp15395681	79754501	1	51436604	3	3	3
kgp2033572	1669948	1	51437798	3	3	3
kgp15267641	75764877	1	51439077	3	3	3
exm58311	21644822	1	51439754	3	3	3
kgp10722985	16708251	1	51439777	3	3	3
kgp15240756	81805262	1	51439785	3	3	3
kgp24874203	37653577	1	51829544	3	3	3
kgp15464246	18691288	1	51830793	3	3	3
kgp25092972	98713309	1	51833891	3	3	3
kgp10861308	2737844	1	51835209	3	3	3
kgp15741084	58739548	1	51851155	3	3	3
exm58452	68665253	1	51860059	3	3	3
exm1824888	65768563	1	51866591	3	3	3
kgp1435937	8708560	1	51868160	3	3	3
exm58479	84727263	1	51871731	3	3	3
kgp11038191	84714821	1	51876782	3	3	3
kgp2765924	54703982	1	51888376	3	3	3
kgp15364469	57610291	1	51890700	3	3	3
kgp15545010	60801550	1	51891480	3	3	3
kgp22837057	23774151	1	51896940	3	3	3
exm58509	21648978	1	51912638	3	3	3
kgp12163746	79798594	1	51917538	3	3	3
kgp1459145	39659535	1	51929814	3	3	3
exm58536	68759966	1	51930938	3	3	3
kgp15471690	4810320	1	51947516	3	3	3
kgp10256634	62752254	1	51949965	3	3	3
kgp24978522	75779472	1	51952320	3	3	3
kgp15376234	96745896	1	51953306	3	3	3
kgp25219866	83748989	1	51957411	3	3	3
kgp12501481	85751128	1	51960852	3	3	3
kgp15543541	53730892	1	51963290	3	3	3
kgp2589271	4679351	1	51970511	3	3	3
kgp22766538	87703874	1	51978515	3	3	3
kgp24919406	95743505	1	51984887	3	3	3
kgp15627761	69602280	1	52841061	3	3	3
kgp1421255	99782976	1	52846860	3	3	3
exm2233559	57781261	1	52847321	3	3	3
kgp15770236	91787499	1	52850444	3	3	3
exm59319	60698535	1	52854114	3	3	3
kgp15564404	28602193	1	52854890	3	3	3
kgp15362690	14766884	1	52858961	3	3	3
kgp15152049	62703841	1	52859000	3	3	3
kgp10433752	26762155	1	52859391	3	3	3
exm59358	90773121	1	52863406	3	3	3
kgp15124918	6625464	1	53398323	3	3	3
kgp12212691	14804285	1	53405313	3	3	3
kgp1052241	96640375	1	53407893	3	3	3
kgp10258359	32786121	1	53416721	3	3	3
kgp22794495	34692246	1	53418525	3	3	3
kgp10014643	72638228	1	53422434	3	3	3
exm59885	3798371	1	53427197	3	3	3
kgp10260244	86685538	1	53428034	3	3	3
kgp15489405	11684252	1	53430939	3	3	3
kgp12485921	41780565	1	53433081	3	3	3
kgp11185770	41736257	1	53444537	3	3	3
kgp1399994	87746321	1	53456902	3	3	3
kgp15173863	53776250	1	53467333	3	3	3
kgp10350137	32719548	1	53476693	3	3	3
kgp15656950	46651558	1	53480704	3	3	3
kgp15698655	40624578	1	53484506	3	3	3
kgp12412627	2619126	1	53485338	3	3	3
exm59923	34682126	1	53493685	3	3	3
kgp10979337	55762266	1	53502018	3	3	3
kgp22757182	88646178	1	53507938	3	3	3
kgp15424933	74724928	1	53662139	3	3	3
kgp15377791	94740447	1	53662949	3	3	3
exm60233	64754887	1	53666456	3	3	3
kgp15239055	92686526	1	53668063	3	3	3
kgp15846493	42642154	1	53670451	3	3	3
kgp15186782	47600560	1	53675857	3	3	3
kgp24767489	31669248	1	53676278	3	3	3
kgp15135144	99767294	1	53676401	3	3	3
kgp24809111	2786408	1	53676924	3	3	3
kgp12290786	8611848	1	53678728	3	3	3
kgp15778489	15639121	1	53679057	3	3	3
kgp15467324	64610594	1	53679231	3	3	3
GA000747	77715244	1	55315300	3	3	3
kgp15630412	3779561	1	55321376	3	3	3
kgp15250955	87685402	1	55323187	3	3	3
kgp15677381	71635212	1	55327555	3	3	3
GA000753	50636299	1	55330974	3	3	3
kgp2948526	46608897	1	55352613	3	3	3
kgp15824846	38709262	1	55464986	3	3	3
kgp2915770	58687555	1	55465345	3	3	3
kgp1696505	77612174	1	55466303	3	3	3
kgp25041762	21704991	1	55466606	3	3	3
kgp24957361	86679525	1	55470083	3	3	3
kgp2565453	48697885	1	55470153	3	3	3
kgp15484624	84774478	1	55470809	3	3	3
kgp1507018	29780880	1	55471299	3	3	3
kgp25044543	45728921	1	55471925	3	3	3
kgp24810017	16748172	1	55472356	3	3	3
kgp110625	92669284	1	55472539	3	3	3
kgp24945978	89728264	1	55473985	3	3	3
kgp11173839	91732869	1	55474262	3	3	3
kgp15218737	20747125	1	55474395	3	3	3
kgp24908558	54789299	1	55509585	3	3	3
kgp10980961	98797471	1	55523033	3	3	3
exm2233631	86752918	1	57320444	3	3	3
kgp24813920	95705339	1	57326835	3	3	3
kgp12051973	76680970	1	57330062	3	3	3
kgp11446371	43782236	1	57335476	3	3	3
kgp10528447	36718221	1	57344162	3	3	3
exm63233	34747904	1	57347189	3	3	3
kgp15481690	15687525	1	57351611	3	3	3
kgp15452957	16724207	1	57354012	3	3	3
kgp15152727	88736557	1	57354998	3	3	3
kgp10379390	40628235	1	57358793	3	3	3
GA000760	98604314	1	57394991	3	3	3
GA019026	32617947	1	57394993	3	3	3
GA000762	79690921	1	57396542	3	3	3
GA000763	7753950	1	57406688	3	3	3
exm63350	20609576	1	57411524	3	3	3
exm63414	91639217	1	57425730	3	3	3
kgp15456603	4753483	1	59034314	3	3	3
kgp15499150	22653599	1	59036213	3	3	3
kgp15630036	68718931	1	59036926	3	3	3
kgp15337898	32666593	1	59041451	3	3	3
kgp10320721	86616973	1	59041577	3	3	3
kgp15607048	39614232	1	59041631	3	3	3
kgp10504765	18660976	1	59041691	3	3	3
exm63630	38646963	1	59041930	3	3	3
kgp15416315	47771524	1	59041940	3	3	3
exm63635	36697104	1	59042017	3	3	3
exm63665	44604820	1	59042425	3	3	3
kgp10739744	46716110	1	59042997	3	3	3
kgp10982372	67804228	1	59241292	3	3	3
kgp15327630	53790907	1	59244712	3	3	3
kgp164619	80749477	1	59246581	3	3	3
kgp25329672	45753870	1	59246626	3	3	3
kgp15252544	7651498	1	59246816	3	3	3
kgp15359841	28724583	1	59246839	3	3	3
kgp15742466	75746875	1	59246956	3	3	3
kgp22745992	90641162	1	59247385	3	3	3
kgp15261245	47633113	1	59247519	3	3	3
kgp15839070	48668222	1	59248221	3	3	3
kgp15257756	36715871	1	59248916	3	3	3
kgp2478828	54603256	1	59249347	3	3	3
kgp15581719	98807960	1	59249568	3	3	3
kgp15192751	35613101	1	61543977	3	3	3
kgp11918366	94646320	1	61545688	3	3	3
kgp24959203	17781580	1	61551832	3	3	3
kgp15861611	49705912	1	61556549	3	3	3
kgp22806655	64809549	1	61567175	3	3	3
kgp11861394	51797144	1	61576469	3	3	3
kgp25117430	17727550	1	61578535	3	3	3
kgp11011038	47681833	1	61585883	3	3	3
kgp25282330	59761908	1	61589686	3	3	3
kgp25137089	31674280	1	61607621	3	3	3
kgp15407331	28718129	1	61660176	3	3	3
kgp15345501	28717211	1	61662750	3	3	3
kgp10129057	41703827	1	61665840	3	3	3
kgp25021318	21663221	1	61686687	3	3	3
kgp15482297	7763586	1	61688104	3	3	3
kgp10946848	18808287	1	61695452	3	3	3
kgp10045177	9792106	1	61698701	3	3	3
kgp1898403	22783866	1	61707639	3	3	3
kgp12557080	14646900	1	61715561	3	3	3
kgp10315961	6758492	1	61718557	3	3	3
kgp15828314	47637217	1	61724400	3	3	3
kgp12394301	87603164	1	61735848	3	3	3
kgp15384655	52771564	1	61741126	3	3	3
kgp2491099	65637206	1	61746123	3	3	3
kgp11311837	55672297	1	61753668	3	3	3
kgp1551090	91797874	1	61766755	3	3	3
kgp1324621	68740557	1	61770288	3	3	3
kgp1211685	2644331	1	61772301	3	3	3
kgp10786646	87651375	1	61787701	3	3	3
kgp15299645	99612972	1	61790736	3	3	3
kgp24795608	62708939	1	61795752	3	3	3
exm64203	44711103	1	61798195	3	3	3
kgp11611397	62624238	1	61800920	3	3	3
kgp10542460	95680431	1	61805440	3	3	3
kgp15395807	91762944	1	61807789	3	3	3
kgp11912808	10768117	1	61815140	3	3	3
kgp22805393	42633198	1	61819313	3	3	3
kgp11912367	50790117	1	61822759	3	3	3
kgp10227307	52644269	1	61826723	3	3	3
kgp15614023	37754937	1	61829558	3	3	3
kgp10528829	12643906	1	61839461	3	3	3
kgp11197620	18751583	1	61842920	3	3	3
kgp10091052	2651200	1	61847674	3	3	3
kgp15184966	71718579	1	61855770	3	3	3
kgp11445236	66700542	1	61857484	3	3	3
kgp10219180	19746297	1	61861806	3	3	3
kgp11444720	52798962	1	61866349	3	3	3
kgp15196816	4610456	1	61883341	3	3	3
kgp11592842	56616119	1	61886599	3	3	3
kgp24902339	90746325	1	61897838	3	3	3
kgp12120967	87751546	1	61904277	3	3	3
kgp15470732	98688120	1	61906886	3	3	3
kgp15296461	94649302	1	61911334	3	3	3
exm64236	8611438	1	61920993	3	3	3
kgp25086453	67803565	1	61923760	3	3	3
kgp15484037	96642858	1	61926227	3	3	3
kgp15729293	5726181	1	63062529	3	3	3
kgp25328769	15688577	1	63063224	3	3	3
exm65257	29774116	1	63063616	3	3	3
exm65259	83661326	1	63063688	3	3	3
exm65261	42746104	1	63064415	3	3	3
exm2273653	61692935	1	63064458	3	3	3
kgp15153259	71610115	1	63067207	3	3	3
exm65273	57748952	1	63067475	3	3	3
kgp15225389	72681119	1	63067494	3	3	3
exm65276	4668924	1	63067994	3	3	3
kgp15804414	93624229	1	63068478	3	3	3
kgp11505185	33713844	1	63069157	3	3	3
exm65277	6683428	1	63069703	3	3	3
kgp15464306	70784991	1	63069711	3	3	3
exm65281	86753396	1	63069736	3	3	3
kgp10767429	98665955	1	63835022	3	3	3
kgp15517466	94626130	1	63840405	3	3	3
kgp15690673	1717899	1	63851364	3	3	3
kgp25127945	13635154	1	63858302	3	3	3
kgp10588318	30774231	1	63861037	3	3	3
kgp22762687	73773901	1	63883448	3	3	3
kgp2719676	5622354	1	63885222	3	3	3
kgp11668225	69679114	1	63891080	3	3	3
exm65686	58804280	1	64059266	3	3	3
kgp10694959	40650150	1	64062233	3	3	3
kgp11125811	1666170	1	64068336	3	3	3
kgp11867465	17716584	1	64069612	3	3	3
kgp1148743	49674979	1	64072158	3	3	3
kgp15710563	25643562	1	64089009	3	3	3
kgp10642099	99662106	1	64093325	3	3	3
kgp11210998	66808932	1	64107629	3	3	3
exm65756	14711851	1	64114301	3	3	3
exm66213	26626530	1	65307190	3	3	3
kgp15392398	43673212	1	65320947	3	3	3
kgp12204322	90695204	1	65321250	3	3	3
kgp25032203	87660905	1	65328099	3	3	3
kgp25330879	31719591	1	65336673	3	3	3
exm2252624	52601937	1	65339122	3	3	3
kgp12529177	87728236	1	65351068	3	3	3
kgp15778599	8764505	1	65359157	3	3	3
kgp25125421	3657449	1	65362850	3	3	3
kgp10040180	78779267	1	65365778	3	3	3
kgp1425154	94640952	1	65370591	3	3	3
kgp24750222	8753919	1	65376939	3	3	3
kgp25004016	44761240	1	65378914	3	3	3
kgp2774019	51643165	1	65385550	3	3	3
kgp123093	13617262	1	65397053	3	3	3
kgp15747169	81649277	1	65400805	3	3	3
kgp11255492	7753108	1	65414443	3	3	3
kgp10683036	79807971	1	65417121	3	3	3
kgp15873527	78627150	1	65418072	3	3	3
kgp2689669	16645124	1	65422658	3	3	3
kgp15311219	52619258	1	65425544	3	3	3
kgp10064593	43655570	1	65430491	3	3	3
kgp15804071	32627865	1	65891384	3	3	3
kgp1320075	45772879	1	65904703	3	3	3
kgp12255138	53634881	1	65922084	3	3	3
kgp22734013	59688172	1	65926663	3	3	3
kgp1962992	1794331	1	65937479	3	3	3
kgp15786001	24804541	1	65938669	3	3	3
kgp25034255	24631585	1	65943362	3	3	3
kgp24908351	4713234	1	65960371	3	3	3
kgp3028364	45734855	1	65990111	3	3	3
kgp12249918	67772536	1	65992140	3	3	3
kgp1639416	88799199	1	66007430	3	3	3
kgp2141766	34790212	1	66022215	3	3	3
kgp25091452	58604935	1	66031462	3	3	3
exm66477	40604990	1	66036441	3	3	3
kgp11629449	75612532	1	66055429	3	3	3
kgp15284514	72773288	1	66063309	3	3	3
kgp24765530	91651354	1	66070687	3	3	3
kgp25270371	48672903	1	66079148	3	3	3
kgp15207701	89807145	1	66081791	3	3	3
exm66550	80620470	1	66083694	3	3	3
kgp15902207	74696565	1	66087156	3	3	3
kgp15219793	82637904	1	66091887	3	3	3
kgp12488836	64774874	1	66094550	3	3	3
kgp15331715	83627199	1	66098007	3	3	3
kgp15623227	95693171	1	67476127	3	3	3
kgp12433824	94668955	1	67477149	3	3	3
exm67102	75774932	1	67486092	3	3	3
kgp11072998	48688983	1	67487439	3	3	3
kgp10164278	89623831	1	67490838	3	3	3
kgp261233	31710947	1	67492200	3	3	3
kgp24892198	98618180	1	67504441	3	3	3
exm1868328	8809431	1	67507941	3	3	3
kgp15270835	39785567	1	67512861	3	3	3
kgp15619207	83780548	1	67640053	3	3	3
exm67221	19773170	1	67648596	3	3	3
kgp10704661	99776978	1	67691766	3	3	3
kgp24917073	65671916	1	67699673	3	3	3
kgp15185446	59781533	1	67705984	3	3	3
kgp15614465	69692277	1	68507233	3	3	3
kgp10104294	81743379	1	68511166	3	3	3
kgp15904197	47617821	1	68511517	3	3	3
kgp25124987	14693522	1	68511965	3	3	3
kgp15189622	27670960	1	68512077	3	3	3
kgp15139010	97734256	1	68512636	3	3	3
kgp15821283	49680173	1	68515046	3	3	3
kgp15885724	8802500	1	68516030	3	3	3
kgp2168818	83805310	1	68516183	3	3	3
kgp15846371	4779367	1	68516332	3	3	3
kgp15654251	97721586	1	68516417	3	3	3
kgp11261138	97673458	1	68894848	3	3	3
kgp10641988	89751594	1	68894928	3	3	3
kgp15235748	65735901	1	68895270	3	3	3
kgp15322346	55664108	1	68897002	3	3	3
kgp15217328	94779336	1	68897229	3	3	3
kgp15414657	73736991	1	68897420	3	3	3
kgp15224936	9808321	1	68899062	3	3	3
kgp18075	85762384	1	68901756	3	3	3
kgp15238386	30745866	1	68904571	3	3	3
kgp15157096	21664227	1	68905052	3	3	3
kgp10059041	30718903	1	68906514	3	3	3
kgp1503613	99712936	1	68911113	3	3	3
kgp10838993	23767223	1	68912937	3	3	3
kgp15192207	35607525	1	70877227	3	3	3
kgp15212435	17698153	1	70881621	3	3	3
kgp11512011	85692127	1	70887183	3	3	3
exm68141	84625224	1	70890007	3	3	3
kgp15505823	57715899	1	70892591	3	3	3
kgp12440161	25707575	1	70893877	3	3	3
exm68147	88690355	1	70895478	3	3	3
kgp11350780	37650977	1	70897131	3	3	3
exm1874282	11676118	1	70899534	3	3	3
kgp1248013	42786298	1	70902265	3	3	3
kgp11699308	85793362	1	70903941	3	3	3
kgp11482692	83768156	1	70904582	3	3	3
kgp15653441	68700135	1	76190111	3	3	3
GA019079	21632183	1	76194174	3	3	3
GA019080	87732885	1	76194175	3	3	3
exm69215	95794238	1	76198337	3	3	3
kgp1037864	26775941	1	76198785	3	3	3
kgp11666963	90764956	1	76204721	3	3	3
kgp11562001	75731127	1	76204880	3	3	3
kgp15257860	48674257	1	76205685	3	3	3
kgp11366062	79786889	1	76206405	3	3	3
kgp11518413	71691868	1	76208166	3	3	3
GA019081	12680936	1	76209877	3	3	3
exm69252	76603823	1	76215192	3	3	3
kgp10771592	87642213	1	76218856	3	3	3
kgp15544536	15624115	1	76224184	3	3	3
kgp11592904	58780822	1	78356297	3	3	3
kgp10314370	92650304	1	78369300	3	3	3
kgp15837722	46799896	1	78372277	3	3	3
kgp12514405	84623980	1	78374546	3	3	3
GA000808	1612498	1	78381738	3	3	3
kgp25189071	96616305	1	78386056	3	3	3
kgp11679345	95684482	1	78390161	3	3	3
exm70056	88663169	1	78395029	3	3	3
exm70066	77726387	1	78399084	3	3	3
kgp12205324	44605930	1	78402655	3	3	3
exm70086	32621909	1	78407852	3	3	3
kgp22747121	47740228	1	78414330	3	3	3
kgp15452886	98717247	1	78416669	3	3	3
kgp24892271	25672914	1	78418070	3	3	3
exm70107	48777279	1	78422374	3	3	3
kgp15650205	4651395	1	78422425	3	3	3
kgp15458914	46601981	1	78424862	3	3	3
kgp12227070	90607160	1	78426231	3	3	3
kgp15726412	7715551	1	78428596	3	3	3
kgp11082661	93693131	1	78429215	3	3	3
kgp15573635	40601204	1	78431059	3	3	3
exm70156	22673536	1	78433856	3	3	3
kgp24740929	77631110	1	78437012	3	3	3
kgp11523093	29774166	1	78437904	3	3	3
kgp11160491	16689526	1	78442686	3	3	3
kgp10331811	91759161	1	78442848	3	3	3
kgp10125144	1718823	1	78444734	3	3	3
kgp102626	82705331	1	84558173	3	3	3
kgp25249823	60615293	1	84562912	3	3	3
kgp15202391	89680585	1	84566141	3	3	3
kgp2686257	37754877	1	84568635	3	3	3
kgp15485328	78668432	1	84575661	3	3	3
kgp25159834	35776170	1	84586841	3	3	3
kgp15559367	72663594	1	84591604	3	3	3
kgp25209633	7653339	1	84596433	3	3	3
kgp201825	83772586	1	84599314	3	3	3
kgp1770726	83760316	1	84602203	3	3	3
kgp25157715	47681299	1	84606918	3	3	3
kgp114347	73796905	1	84608438	3	3	3
kgp1448826	48759131	1	84612276	3	3	3
kgp15350802	5680930	1	84618726	3	3	3
kgp11811292	97779351	1	84628700	3	3	3
kgp25005362	44605262	1	84634561	3	3	3
kgp15438418	32623965	1	84644946	3	3	3
kgp15638489	88767101	1	84649068	3	3	3
kgp24926277	86648359	1	84651715	3	3	3
kgp15597968	57714111	1	84652652	3	3	3
kgp15824536	61653537	1	84657162	3	3	3
kgp12011200	93794210	1	84661788	3	3	3
kgp25046085	99608473	1	84670564	3	3	3
kgp15521945	53768168	1	84676523	3	3	3
kgp10033446	11720821	1	84679138	3	3	3
kgp25166955	65800900	1	84686751	3	3	3
kgp11215103	37651202	1	84690414	3	3	3
kgp10636857	76805965	1	84693671	3	3	3
kgp15271632	6806550	1	85731539	3	3	3
kgp15465883	95724108	1	85732133	3	3	3
kgp24870323	61667993	1	85732670	3	3	3
kgp15652583	12794919	1	85732718	3	3	3
exm71656	5720329	1	85733374	3	3	3
kgp15233162	61794214	1	85733670	3	3	3
kgp1416682	3628352	1	85733929	3	3	3
kgp25315877	31660180	1	85734632	3	3	3
kgp15899006	86711541	1	85735860	3	3	3
exm71666	18790158	1	85736358	3	3	3
kgp22804372	13607592	1	85736519	3	3	3
kgp24990728	81717180	1	85739751	3	3	3
kgp15899958	81724377	1	86115280	3	3	3
exm71777	53771564	1	86123563	3	3	3
kgp15270348	75693565	1	86128753	3	3	3
kgp15205398	61724988	1	86132208	3	3	3
kgp15563397	91774355	1	86140803	3	3	3
kgp25181976	52694927	1	86144398	3	3	3
kgp11001285	67690963	1	86146694	3	3	3
kgp15780702	19655188	1	86150167	3	3	3
kgp12411872	1650274	1	86153048	3	3	3
kgp22779586	89724538	1	86157926	3	3	3
kgp15404089	83630301	1	89323201	3	3	3
exm2233931	21776559	1	89325904	3	3	3
kgp15140667	80769586	1	89329691	3	3	3
kgp15230273	22810572	1	89333935	3	3	3
kgp1619652	89659162	1	89337857	3	3	3
kgp10649958	54793166	1	89343044	3	3	3
kgp12278033	78699160	1	89344678	3	3	3
kgp15208974	12652829	1	89346792	3	3	3
kgp11534963	6659250	1	89347312	3	3	3
kgp15265209	64723266	1	89348164	3	3	3
kgp10254069	4670378	1	89351676	3	3	3
kgp15138359	97681131	1	89355362	3	3	3
kgp12145652	54695537	1	89355876	3	3	3
kgp15177476	45664233	1	91387831	3	3	3
kgp15802273	4799938	1	91397939	3	3	3
kgp2752796	2625105	1	91400618	3	3	3
exm74194	75697541	1	91403290	3	3	3
exm74279	42797191	1	91405961	3	3	3
kgp24947152	21703959	1	91409998	3	3	3
kgp1347940	38641147	1	91414085	3	3	3
kgp11458712	88700402	1	91420468	3	3	3
kgp10773120	53725936	1	91424516	3	3	3
kgp2336128	19720254	1	91425970	3	3	3
kgp15715966	12623112	1	91429023	3	3	3
kgp10054386	72646903	1	91438964	3	3	3
kgp1300316	61612540	1	91449806	3	3	3
kgp10292883	51654214	1	91452626	3	3	3
kgp15167425	20655168	1	91454805	3	3	3
kgp25194864	6670959	1	91461842	3	3	3
kgp15427295	39750288	1	91486913	3	3	3
exm75010	42629285	1	92712095	3	3	3
exm75023	76640560	1	92728424	3	3	3
exm75035	14626920	1	92732031	3	3	3
exm75040	44730151	1	92733511	3	3	3
exm75051	49658916	1	92737046	3	3	3
kgp15327742	21761100	1	92739824	3	3	3
kgp10800555	5679233	1	92754282	3	3	3
kgp2057092	75656327	1	92761486	3	3	3
exm75075	55653173	1	92762982	3	3	3
kgp15698755	77765118	1	92940347	3	3	3
kgp15437090	45684914	1	92940456	3	3	3
kgp2998610	10681196	1	92941371	3	3	3
exm75178	49651142	1	92946226	3	3	3
kgp12026532	94664823	1	92947689	3	3	3
kgp15818456	97717206	1	92947987	3	3	3
kgp15306519	7711833	1	92948384	3	3	3
kgp1659393	91729337	1	92950921	3	3	3
kgp2514021	75703828	1	92952218	3	3	3
kgp15277805	27603257	1	93297617	3	3	3
GA019131	74619976	1	93297676	3	3	3
kgp15354700	97671829	1	93298516	3	3	3
kgp15471244	31732558	1	93299193	3	3	3
kgp15370686	73792838	1	93302919	3	3	3
kgp2402406	21739291	1	93303865	3	3	3
kgp15719833	21789844	1	93304409	3	3	3
kgp2635268	41716107	1	93305371	3	3	3
kgp24799869	77676575	1	93307469	3	3	3
exm76266	43650277	1	94520708	3	3	3
exm76348	76679445	1	94544977	3	3	3
exm1942421	81804391	1	94574205	3	3	3
kgp15264009	43748133	1	94896926	3	3	3
kgp2536895	1803530	1	94906926	3	3	3
kgp15784690	1682938	1	94918716	3	3	3
kgp15759895	35664832	1	94927021	3	3	3
kgp2480816	91763529	1	94937670	3	3	3
kgp15850031	38805582	1	94942747	3	3	3
kgp1851599	9675306	1	94947352	3	3	3
kgp25224374	85748847	1	94948747	3	3	3
exm2234029	3804117	1	94953137	3	3	3
exm76598	63638538	1	94955371	3	3	3
kgp15520180	35650851	1	94959968	3	3	3
kgp12479198	14673863	1	94964041	3	3	3
kgp15312968	68784150	1	97562663	3	3	3
kgp25149031	61640855	1	97590913	3	3	3
kgp15453906	98676864	1	97626582	3	3	3
kgp15462206	32712944	1	97658327	3	3	3
kgp15430453	45672844	1	97667560	3	3	3
kgp11671051	86749287	1	97673383	3	3	3
kgp15161651	36622832	1	97767292	3	3	3
kgp15823250	81677447	1	97768330	3	3	3
kgp2578525	48718556	1	97773324	3	3	3
kgp15658727	91755902	1	97777653	3	3	3
kgp15467762	89743537	1	97795939	3	3	3
kgp15377952	5790485	1	97837606	3	3	3
kgp11028081	12763984	1	97888287	3	3	3
kgp10339425	94703455	1	97931380	3	3	3
kgp15477493	97711928	1	97935682	3	3	3
kgp15919466	70640523	1	97954223	3	3	3
kgp22833688	92810468	1	97983326	3	3	3
kgp25042555	21697212	1	97995572	3	3	3
kgp11287151	32671975	1	98003300	3	3	3
kgp2353768	12706287	1	98100897	3	3	3
kgp2235137	45718847	1	98115691	3	3	3
kgp25009722	28640988	1	98130467	3	3	3
kgp25021870	22695291	1	98132182	3	3	3
kgp24963838	39694190	1	98139070	3	3	3
kgp11538792	47789915	1	98180111	3	3	3
kgp11584780	22718880	1	98182706	3	3	3
exm77072	49788910	1	98187098	3	3	3
kgp24767297	38654258	1	98206249	3	3	3
kgp25267102	42624842	1	98211664	3	3	3
kgp12042708	77613289	1	98218394	3	3	3
kgp15876341	51604205	1	98274833	3	3	3
kgp10834069	71657990	1	98298488	3	3	3
kgp15588753	30693926	1	98318604	3	3	3
kgp10069094	25772137	1	98349390	3	3	3
kgp206812	46777167	1	98355399	3	3	3
kgp2784585	25686588	1	98361386	3	3	3
kgp15306528	10618586	1	98386000	3	3	3
kgp25252247	16645156	1	100318245	3	3	3
kgp15223352	98600105	1	100321794	3	3	3
kgp15264208	23798985	1	100324791	3	3	3
[truncated: 63,537 more rows]
