# Supplementary material for: Glucose deprivation elicits phenotypic plasticity via ZEB1-mediated expression of NNMT
Source: Oncotarget. 2017 Feb 17;8(16):26200–20. doi: 10.18632/oncotarget.15429 (PMC5432250; doi:10.18632/oncotarget.15429)
Supplement: Supplementary file 4 [file oncotarget-08-26200-s004.xlsx]

## Sheet: Sheet1
Supplementary Table 3. Biological processes altered in OVCAR3 Gluc sublines identified by Gene Ontology enrichment analysis.
Biological Processes	P Value	UPREGULATED GENES
Biological adhesion	1.25e-11	LIMS1, TNF, CLSTN2, TLN2, TNC, NELL2, SPOCK1, IL32, PCDHGC3, APLP1, ALCAM, S1PR1, CD44, SORBS1, CTGF, COL6A1, ZYX, LOXL2, ICAM1, BMP1, PTPRM, EFNB1, PCDHGB7, NLGN2, NID1, ITGA3, MCAM, CD34, FBLN5, CD99L2, CLDN1, RELN, LAMC1, TGFB1I1, JAM2
Extracellular structure organization	1.19e-06	RECK, COL4A2, TNC, TGFBR1, MAP1B, NLGN2, NID1, APLP1, FBLN5, FOXC1, LAMC1, SNTA1, ERCC2
Cell migration	1.24e-05	CTHRC1, CAV2, ICAM1, TNF, EFNB1, TGFBR1, PODXL, GAB2, CD44, CD34, CTGF, FOXC1, RELN, LAMC1, PPAP2B
Regulation of cell proliferation	0.000173	CAV2, KRT6A, FGFR4, TNF, PTPRM, EFNB1, TGFBR1, EDN1, PTGS1, GJA1, CD40, SPARC, HHEX, TNFRSF9, LEPRE1, S1PR1, CDKN2C, TGM2, ID4, ADAMTS1, LAMC1, TGFB1I1, PMP22, NRG1
Neuron projection morphogenesis	0.000414	ALCAM, PTPRM, UNC5B, EFNB1, MAP1B, DPYSL5, GJA1, CHST3, SEMA3B, RELN, EPHB1
Vasculature development	0.001465	RECK, BGN, S1PR1, CD44, CTGF, TGFBR1, EDN1, TGM2, FOXC1, PPAP2B, MMP2
Anti-apoptosis	0.016953	TNF, EEF1A2, TGFBR1, TGM2, MALT1, FOXC1, TNFAIP3, NRG1
Mesenchymal cell development	0.027346	EFNB1, EDN1, FOXC1, NRG1
Biological Processes	P Value	DOWNREGULATED GENES
Positive regulation of mitosis	0.000926	EPGN, BTC, TGFA, IGF1, NFKBIL1
Nucleosome organization	0.001347	H1F0, HIST1H2BC, HIST2H2AA4, H2BFS, HIST1H1C, HIST2H2BE, HIST2H4A, HMGA1, HIST2H4B
Negative regulation of cell differentiation	0.001719	ZFP36, NOG, LMO2, FST, IGF1, HIST2H4A, CD74, HIST2H4B, MBP, HES1, NOTCH3, HOXA2, PBX1
Cell-cell adhesion	0.003981	CLDN7, MPZL2, CLDN4, CLDN3, CLDN6, CDH1, CELSR1, PCDH7, CDH3, CDH6, JUP, CDH18, DSC2
Epithelium development	0.007595	LAMA3, EVPL, ELF3, IRF6, PPL, EHF, PBX1, KRT4, CELSR1, SCEL, HECTD1
