# Supplementary material for: Glucose deprivation elicits phenotypic plasticity via ZEB1-mediated expression of NNMT
Source: Oncotarget. 2017 Feb 17;8(16):26200–20. doi: 10.18632/oncotarget.15429 (PMC5432250; doi:10.18632/oncotarget.15429)
Supplement: Supplementary file 5 [file oncotarget-08-26200-s005.xlsx]

## Sheet: GSEA analysis of RNA sequencing
Supplementary Table 4. The list of published gene signatures and hallmarks, which show statistically significant enrichment in OVCAR3 Gluc-2 and Gluc-3 sublines compared to control OVCAR3 cells (P<0.05). The analyses were performed using Gene Set Enrichment Analyses (GSEA) software and database.
Computational enriched in upregulated genes
NAME	SIZE	ES	NES	NOM p-val	FDR q-val	FWER p-val	RANK AT MAX	LEADING EDGE
MORF_BCL2	6	0.771005	2.24241	0	0.0283449	0.02	144	tags=100%, list=23%, signal=129%
MORF_TNFRSF25	7	0.62777	2.05233	0	0.0460797	0.096	144	tags=86%, list=23%, signal=111%
MORF_FDXR	6	0.68369	2.09339	0.00398406	0.0469807	0.065	197	tags=100%, list=32%, signal=146%
MORF_IL13	3	0.842623	1.84279	0.00413223	0.104639	0.345	98	tags=100%, list=16%, signal=118%
MORF_RAGE	4	0.768473	1.94432	0.0075188	0.0633449	0.195	144	tags=100%, list=23%, signal=130%
MORF_DDX11	4	0.768473	1.97214	0.00819672	0.0655101	0.166	144	tags=100%, list=23%, signal=130%
MORF_MYC	3	0.842623	1.82061	0.014	0.103414	0.389	98	tags=100%, list=16%, signal=118%
MORF_STK17A	3	0.783607	1.7501	0.0177515	0.141322	0.587	134	tags=100%, list=22%, signal=127%
MORF_ETV3	3	0.783607	1.6914	0.019802	0.156031	0.751	134	tags=100%, list=22%, signal=127%
GNF2_MMP1	3	0.826229	1.76728	0.0214425	0.134587	0.525	108	tags=100%, list=18%, signal=121%
MORF_PML	3	0.767213	1.70231	0.022541	0.154263	0.718	144	tags=100%, list=23%, signal=130%
MORF_JAK3	3	0.767213	1.73823	0.0242915	0.140867	0.623	144	tags=100%, list=23%, signal=130%
MORF_NF1	3	0.783607	1.70279	0.027833	0.167783	0.717	134	tags=100%, list=22%, signal=127%
MORF_BNIP1	5	0.584539	1.65578	0.0329457	0.173377	0.834	134	tags=80%, list=22%, signal=102%
GNF2_CDH11	4	0.673235	1.67833	0.0393375	0.15837	0.779	202	tags=100%, list=33%, signal=148%
MORF_JAG1	2	0.841244	1.58061	0.0420168	0.272191	0.942	98	tags=100%, list=16%, signal=119%
Curated enriched in upregulated genes
NAME	SIZE	ES	NES	NOM p-val	FDR q-val	FWER p-val	RANK AT MAX	LEADING EDGE
DOUGLAS_BMI1_TARGETS_UP	37	0.277121	1.93513	0.0114504	0.145006	0.118	237	tags=65%, list=39%, signal=99%
GU_PDEF_TARGETS_UP	15	0.423077	1.92969	0.0148305	0.0735888	0.12	359	tags=100%, list=59%, signal=235%
Curated enriched in downregulated genes
NAME	SIZE	ES	NES	NOM p-val	FDR q-val	FWER p-val	RANK AT MAX	LEADING EDGE
LIN_SILENCED_BY_TUMOR_MICROENVIRONMENT	18	-0.487208	-2.43605	0	0.00195	0.002	256	tags=89%, list=42%, signal=148%
HELLER_HDAC_TARGETS_DN	19	-0.334574	-1.70227	0.0259179	0.161159	0.318	383	tags=95%, list=62%, signal=245%
Hallmarks enriched in upregulated genes
NAME	SIZE	ES	NES	NOM p-val	FDR q-val	FWER p-val	RANK AT MAX	LEADING EDGE
HALLMARK_EPITHELIAL_MESENCHYMAL_TRANSITION	36	0.488205	3.4268	0	0	0	143	tags=69%, list=23%, signal=85%
HALLMARK_TNFA_SIGNALING_VIA_NFKB	15	0.427313	2.00163	0	0.00729441	0.018	193	tags=73%, list=31%, signal=104%
HALLMARK_INFLAMMATORY_RESPONSE	19	0.410331	2.12889	0.00379507	0.00461235	0.009	336	tags=95%, list=55%, signal=203%
Hallmarks enriched in downregulated genes
NAME	SIZE	ES	NES	NOM p-val	FDR q-val	FWER p-val	RANK AT MAX	LEADING EDGE
P53_DN.V1_UP	22	-0.473235	-2.64602	0	0	0	195	tags=77%, list=32%, signal=109%
Oncogenes enriched in downregulated genes
NAME	SIZE	ES	NES	NOM p-val	FDR q-val	FWER p-val	RANK AT MAX	LEADING EDGE
P53_DN.V1_UP	22	-0.473235	-2.66608	0	0	0	195	tags=77%, list=32%, signal=109%
Oncogenes enriched in upregulated genes
NAME	SIZE	ES	NES	NOM p-val	FDR q-val	FWER p-val	RANK AT MAX	LEADING EDGE
BMI1_DN.V1_UP	20	0.548735	2.93737	0	0	0	164	tags=80%, list=27%, signal=106%
EGFR_UP.V1_UP	15	0.425418	1.90665	0.00408163	0.0447969	0.069	235	tags=80%, list=38%, signal=127%
