# Supplementary material for: Glucose deprivation elicits phenotypic plasticity via ZEB1-mediated expression of NNMT
Source: Oncotarget. 2017 Feb 17;8(16):26200–20. doi: 10.18632/oncotarget.15429 (PMC5432250; doi:10.18632/oncotarget.15429)
Supplement: Supplementary file 6 [file oncotarget-08-26200-s006.xlsx]

## Sheet: Sheet1
Supplementary Table 5. List of genes commonly expressed between mesenchymal subtype of HGSC (TCGA), the C1 (Tothill et al.) subtype of HGSC and the glucose withdrawal signature. Glucose withdrawal signature represents genes commonly upregulated (P<0.05) upon chronic glucose withdrawal in OVCAR3 Gluc-2 and Gluc-3 compared to control OVCAR3 cells.
Shared with C1 subtype of HGSC	Shared with TCGA Mesenchymal subtype of HGSC	C1 vs Mesenchymal			C1 vs Mesenchymal vs Glucose withdrawal signature
NNMT	NNMT	ACTA2	FABP4	PLN	ACTA2
SPARC	SPARC	ADAM12	FAM38B	PLXDC1	BGN
MMP2	MMP2	ADH1B	FAP	PMP22	COL4A1
LOXL2	COLEC12	ADIPOQ	FBLN2	POSTN	COLEC12
PMP22	MFAP5	AEBP1	FBN1	PRRX1	CTGF
COLEC12	ACTA2	ALDH1A3	FGF1	PTGIS	IL7R
ACTA2	TAGLN	ANGPTL2	FMO1	PTRF	LOXL2
CTHRC1	IL7R	ANTXR1	FN1	RAB31	MFAP5
MFAP5	BGN	AOC3	FSTL1	RCN3	MMP2
MSRB3	HEG1	AQP1	GEM	RGS1	NNMT
FRMD6	LOXL2	ASPN	GFPT2	RGS16	PMP22
TAGLN	PMP22	BCHE	GLT8D2	RGS4	PTRF
VIM	SPOCK1	BGN	GPNMB	RUNX1T1	SPARC
IL7R	ADAMTS5	C1QTNF3	GREM1	SEMA3C	TAGLN
BGN	CTGF	CALB2	GRP	SERPINE1	TGFB1I1
MSR1	COL4A1	CALD1	GUCY1A3	SERPINF1	TNC
PI15	TGFB1I1	CCL11	HNT	SFRP4
ANTXR2	PTRF	CD36	HSD17B6	SNAI2
COL6A1	TNC	CDH11	IGF1	SPARC
GLIPR1	GJA1	CH25H	IL7R	SPON2
PTRF		CILP	INHBA	SRPX
SORBS1		CLEC2B	ISLR	SRPX2
NID1		CNN1	ITGA5	SULF1
TNC		COL11A1	ITGBL1	SVEP1
CTGF		COL16A1	LAMB1	TAGLN
COL4A1		COL1A1	LGALS1	TDO2
TGFB1I1		COL1A2	LHFP	TGFB1I1
BMP1		COL3A1	LOX	TGFBI
		COL4A1	LOXL1	THBS1
		COL5A1	LOXL2	THBS2
		COL5A2	LPPR4	THY1
		COL6A2	LRRC15	TIMP3
		COL6A3	LRRC17	TMEM45A
		COL8A1	LUM	TMEPAI
		COL8A2	MFAP4	TNC
		COLEC12	MFAP5	TNFAIP6
		COMP	MMP11	TNFSF4
		COPZ2	MMP13	VCAM1
		CPA3	MMP2	WISP1
		CRISPLD2	MS4A4A	ZFHX4
		CTGF	MXRA5
		CTSK	NBL1
		CXCL12	NID2
		CYP1B1	NNMT
		CYR61	NT5E
		DAB2	NUAK1
		DCN	OGN
		DIO2	OLFML1
		DPT	OLFML2B
		EBI2	OLFML3
		ECM1	OMD
		ECM2	PALLD
		EDIL3	PDGFD
		EDNRA	PDGFRB
		EFEMP1	PDGFRL
		ENPP1	PDLIM3
		ETV1	PDPN
		EVI2A	PLAU
