# Supplementary material for: Glucose deprivation elicits phenotypic plasticity via ZEB1-mediated expression of NNMT
Source: Oncotarget. 2017 Feb 17;8(16):26200–20. doi: 10.18632/oncotarget.15429 (PMC5432250; doi:10.18632/oncotarget.15429)
Supplement: Supplementary file 7 [file oncotarget-08-26200-s007.xlsx]

## Sheet: primers list
Supplementary Table 6. List of primers used for the quantitative reverse transcriptase (qRT-PCR) and genomic PCR (genomic qPCR) reactions.
Genomic qPCR primers
gAKT3 Fwd	ACTATGGCCGAGCAGTAGA
gAKT3 Rev	CTGAAGAGAGTGTTCGAGGAAAT
gLOXL2 Fwd	CCAACGTGGCCAAGATTCA
gLOXL2 Rev	GAGAAGTCGTCATCGCACAC
gPKP3 Fwd	CCTGTGGAACCTTTCATCCA
gPKP3 Rev	AGAAGATCTCTGCCTCCGA
gNNMT Fwd	CAGTGGTACAGAAGTGAGACATAA
gNNMT Rev	CAGAGTGCCTAGAACCAAACT
gTAGLN Fwd	TAGCCTATGAGGCAAGCTAGA
gTAGLN Rev	GAACCAGGATAAAGACTTGGTAGAA
gCOL4A1 Fwd	TTAACAGCAACGAACCCTAGAA
gCOL4A1 Rev	CCTTCAGCAAGTAGAGGTCAAT
gMMP2 Fwd	GCAACCTGTTTGTGCTGAAG
gMMP2 Rev	CGCATGGTCTCGATGGTATT
gG6PD Fwd	ACACCAAGATGATGACCAAGAA
gG6PD Rev	TCTCTGTAGGGCACCTTGTA
gG6PD Fwd	GACCTACGGCAACAGATACAA
gG6PD Rev	GGAGAGAGTGTCTTGCTGATG
gCOLEC12 Fwd	GGCACTGAATCTGGCCTATC
gCOLEC12 Rev	GGTTCCCATCTTTCTAGCATCTC
gPMP22 Fwd	GAGCATCAGAACAAGCGTCTA
gPMP22 Rev	TCTACAGTTGGTGGCCAATAC
qRT-PCR primers
RPL4 Fwd	GCTCTGGCCAGGGTGCTTTTG
RPL4 Rev	ATGGCGTATCGTTTTTGGGTTGT
ZEB1 Fwd	GCACCTGAAGAGGACCAGAG
ZEB1 Rev	TGCATCTGGTGTTCCATTTT
MMP2 Fwd	TGGCAAGTACGGCTTCTGTC
MMP2 Rev	TTCTTGTCGCGGTCGTAGTC
SPARC Fwd	AAGATCCATGAGAATGAGAAG
SPARC Rev	AAAAGCGGGTGGTGCAATG
LOXL2 Fwd	TACCTGGAGGACCGGCCCATG
LOXL2 Rev	AGGTCATAGTGGGTGAACAC
TAGLN Fwd	GTTCCAGACTGTTGACCTCTTT
TAGLN Rev	CTGCGCTTTCTTCATAAACC
E-Cadherin Fwd	ACAGCCCCGCCTTATGATT
E-Cadherin Rev	TCGGAACCGCTTCCTTCA
SPOCK Fwd	GTGGACAAATATGGGAATGAGTTG
SPOCK Rev	TGCTCCTCTTCACAGCTCACA
CD44 Fwd	CCCAGATGGAGAAAGCTCTG
CD44 Rev	GTTGTTTGCTGCACAGATGG
SLC2A1 Fwd	TCACTGTCGTGTCGCTGTTT
SLC2A1 Rev	ACGATGAACCATGGGATGGG
CTGF Fwd	CCAATGACAACGCCTCCTG
CTGF Rev	TGGTGCAGCCAGAAAGCTC
G6PD Fwd	ACAGAGTGAGCCCTTCTTCAA
G6PD Rev	GGAGGCTGCATCATCGTACT
CLDN7 Fwd	ATGTATAGTCCTCTTGGGTTGG
CLDN7 Rev	TCAGTGGGGTGCTAAGTGTTC
CLDN4 Fwd	TCCGCCAAGTATTCTGCTG
CLDN4 Rev	CGTGGCACCTTACACGTAGTT
ACTA2 Fwd	ATCGTGCTGGACTCTGGAGATGGT
ACTA2 Rev	TGATGTCCCGGACAATCTCACGCT
PKP3 Fwd	CTTCATCAAGAAGAAGCGGGAC
PKP3 Rev	TCCTCCAGAAGGCTTCACCTAT
NNMT Fwd	GTTTGGTTCTAGGCACTCTG
NNMT Rev	GCAGGTTCTGGTCTGAGTA
CA125 (MU16) Fwd	GCCTCTACCTTAACGGTTACAATGAA
CA125 (MU16) Rev	GGTACCCCATGGCTGTTGTG
CD117 Fwd	GGGCAAGACTTCTGCCTATT
CD117 Rev	TCAACAACCTTCCACTGTACTT
